# Supplementary material for: No self-advantage in recognizing photographs of one’s own hand: experimental and meta-analytic evidence
Source: Exp Brain Res. 2022 May 20;240(9):2221–33. doi: 10.1007/s00221-022-06385-9 (PMC9458563; doi:10.1007/s00221-022-06385-9)
Supplement: Supplementary file 1 — Supplementary file1 (ODS 293 kb) [file 221_2022_6385_MOESM1_ESM.ods]

## Sheet: README
	NOTES
	Data was extracted from figures using the excellent and free g3data program – Copyright (C) 2000 Jonas Frantz
	All effect-sizes are taken directly from the paper, or calculated in this spreadsheet
	All data here are with POSITIVE VALUES = SELF-ADVANTAGE (this is opposite that in the paper)
	Meta-analysis was in the excellent and free JASP 0.9.2

## Sheet: PRISMA
	STAGE	Description	Total	Included	Excluded	Checksum
	0	Search on 31st March 2021		1135			(visual* OR vision OR imag*) AND (hand AND (recogni* OR identi*)) AND (self OR other) AND (behaviour and behaviour mechanisms[MeSH Terms])
	1	Screen title	1135	283	852	1135
	2	Screen abstract	283	56	227	283
	3	Full article available	56	54	2	56
	4	Full article quick review	54	22	32	54
	5	Manual ref searches & prior research	51
	5.5	Remove duplicates with stages 1-3	73	67	6	73
	6	Read full article; extract data; classify…	67
			Studies	Groups
Included	7.1	Colour photos of self and other	7	12
Included	7.2	Greyscale photos of self and other	9	15
Included	7.3	Greyscale photos of self and other body parts	4	6
Excluded	Discuss example	Videos of moving hands	21	24
Excluded	Discuss example	Videos of moving bodies	1	1
Excluded	Discuss example	Moving virtual hands	10	16
Excluded	Discuss example	Moving cursors	11	19
Excluded	Discuss example	Hand movements, but no self/other task	3	3
Excluded	Discuss example	Videos of moving legs, no self/other task	1	4
		Sum	67	100
		REPEATED SEARCH ON 21st December 2021		1195
		ordered by publication date, checked most recent 60		no new articles

## Sheet: DETAILS
Select?	PMID	Title	Authors	Citation	Journal/Book	Publication Year	DOI	PDF?	Included?	Reason(s)	NB?	Read	Data in .doc		E	N	AgeM	AgeSD	F	p(F)	Task	Ex/Im	Design	Stimuli	S:O	Others	Time	Delay	Responses	Practice	Trials	Notes/bias	Percent correct performance												Same/different tasks
																					LR=left vs right																			Stats					Same			Diff
6. Excluded after being added from manual searching (eg: no hands, no self, no behaviour)																					SO=self vs other												Self		Other		S-O			F	t	p	d		SS	OO	t	SO	OS
5. Additional articles from manual searching and prior knowledge: …																					MTS=match-to-sample												M	SD	M	SD	M	SD	SE
4. Included articles: 20 (Third screening of 52 articles, skim main text: selected 20 to include, rejected 32)																					SD=same vs different; difference detection
3. Not included based on quick skim: 32																					DD=delay detection
2. Full article unavailable: 2																					SDO=self vs distorted vs other
1. Second screening of 282 articles on abstract: selected 55, rejected 227																					FO=Familiar vs Other
0. First screening of 1135 articles on title: selected 283, rejected 852																					GD=Gaze direction
																					HM=Hand movement
PICTURE STUDIES – STATIC HANDS, FULL COLOUR
5	33343460	Visual hand recognition in hand laterality and self-other discrimination tasks: relationships to autistic traits and positive body image	Kuroki M, Fukui T	Frontiers in Psychology, 11:7080 DOI: 10.3389/fpsyg.2020.587080	Frontiers in Psychology	2020	10.3389/fpsyg.2020.587080	1	1	Behavioural	1	2021-04-13			1a	30	21.4	1.4	15	0.50	LR	Im	2AFC	Colour, hand backs	1:2	2	Offline	1 week	2 feet pedals	16	180	6/30 'outliers’ excluded	96.7	5.1	95.7	5.6	1.0	not reported
5	33343460	Visual hand recognition in hand laterality and self-other discrimination tasks: relationships to autistic traits and positive body image	Kuroki M, Fukui T	Frontiers in Psychology, 11:7080 DOI: 10.3389/fpsyg.2020.587080	Frontiers in Psychology	2020	10.3389/fpsyg.2020.587080	1	1	Behavioural	1	2021-04-13			1b	30	21.4	1.4	15	0.50	SO	Ex	2AFC	Colour, hand backs	1:2	2	Offline	1 week	2 feet pedals	16	180	6/30 'outliers’ excluded	97.8	4.6	98.6	2.3	-0.7	not reported
4	33182290	Recognizing Your Hand and That of Your Romantic Partner	Fukui T, Murayama A, Miura A.	Int J Environ Res Public Health. 2020 Nov 9;17(21):8256. doi: 10.3390/ijerph17218256.	Int J Environ Res Public Health	2020	10.3390/ijerph17218256	1	1	Behavioural	1	2021-05-07			1	18	21.7	2.7	10	0.56	SO	Ex	2AFC	Colour, L&R hand backs	1:2	2	Offline	?	index and ring fingers	20	480	Ethical approval patchy!	91.0	13.6	89.8	16.1	1.2	not reported
4	25953649	Attentional orienting to own and others' hands	Sanabria D, Madrid E, Aranda C, Ruz M.	Exp Brain Res. 2015 Aug;233(8):2347-55. doi: 10.1007/s00221-015-4303-z. Epub 2015 May 8.	Exp Brain Res	2015	10.1007/s00221-015-4303-z	1	1	Behavioural	1	2021-05-09			1	24	20	2	16	0.67	LR	Im	2AFC	Colour, L&R hand backs	1:1	1	Offline	?	left index=L; r index=R	80	480	error data not reported	94.5		94.0		0.5	not reported		not reported
4	20952775	Focusing on the bodily self: the influence of endogenous attention on visual body processing	Aranda C, Ruz M, Tudela P, Sanabria D.	Atten Percept Psychophys. 2010 Oct;72(7):1756-64. doi: 10.3758/APP.72.7.1756.	Atten Percept Psychophys	2010	10.3758/APP.72.7.1756	1	1	Behavioural	1	2021-01-11			1	24	26		14	0.58	LR	Im	2AFC	Colour, L&R hand backs	1:1	1	Offline	?	left index=L; r index=R	40	240	Removed Ps with <80% recognition of self/other = 5Ps (5.5%); 100<RT<1200ms; removed 3.2% of data	97.2		97.2		0.1	not reported
4	20952775	Focusing on the bodily self: the influence of endogenous attention on visual body processing	Aranda C, Ruz M, Tudela P, Sanabria D.	Atten Percept Psychophys. 2010 Oct;72(7):1756-64. doi: 10.3758/APP.72.7.1756.	Atten Percept Psychophys	2010	10.3758/APP.72.7.1756	1	1	Behavioural	1	2021-01-11			2	24	25		12	0.50	LR	Im	2AFC	Colour, L&R hand backs	1:1	1	Offline	?	Vocal L/R	40	240	Removed 11.8% data	91.2		91.0		0.2	not reported
4	20952775	Focusing on the bodily self: the influence of endogenous attention on visual body processing	Aranda C, Ruz M, Tudela P, Sanabria D.	Atten Percept Psychophys. 2010 Oct;72(7):1756-64. doi: 10.3758/APP.72.7.1756.	Atten Percept Psychophys	2010	10.3758/APP.72.7.1756	1	1	Behavioural	1	2021-01-11			3	24	21		20	0.83	LR	Im	2AFC	Colour, L&R hand backs	1:1	1	Offline	?	left index=L; r index=R	40	240	Removed 4.0% data	96.0		96.8		-0.7	not reported
4	20862462	Whose hand is this? Handedness and visual perspective modulate self/other discrimination	Conson M, Aromino AR, Trojano L.	Exp Brain Res. 2010 Oct;206(4):449-53. doi: 10.1007/s00221-010-2418-9. Epub 2010 Sep 23.	Exp Brain Res	2010	10.1007/s00221-010-2418-9	1	1	Behavioural	1	2021-01-08			1	36	22.6	3.2	0	0.00	SO	Ex	2AFC	Colour, L&R hand backs	1:2	2	Offline	?	2 feet pedals		240		91.9	10.3	90.7	10.4	1.2	not reported
5	20637258	Spatiotemporal cortical activation underlying self-referencial processing evoked by self-hand	Su Y, Chen A, Yin H, Qiu J, Lv J, Wei D, Tian F, Tu S, Wang T	Biological Psychology, 85(2):219-225 DOI: 10.1016/j.biopsycho.2010.07.004	Biological Psychology	2010	10.1016/j.biopsycho.2010.07.004	1	1	Includes behavioural data	1	2021-05-06			1	12	19.4		0	0.00	SO	Ex	2AFC	Colour, hand & arm palm	1:1		Offline	2 months	Index and middle finger	14	82	Odd trial numbers, but OK; Effects could be due to index finger responses better than middle; Fig 4/5 wrong legends!	98.4	0.7	96.6	1.7	1.8	4.7	1.4	1.8	1.3	0.1	0.4
5	22694116	Increases of corticospinal excitability in self-related processing	Salerno S, Zamagni E, Urquizar C, Salemme R, Farnè A, Frassinetti F	European Journal of Neuroscience, 36(5):2716-2721 DOI: 10.1111/j.1460-9568.2012.08176.x	European Journal of Neuroscience	2012	10.1111/j.1460-9568.2012.08176.x	1	1	Includes behavioural data	1	2021-05-07			1	12	29		8	0.67	SD	Ex	2AFC	Colour left hand palm	1:1	?	Offline	?	left index, two buttons	6	72	Not clear how many ‘other’ hands used; no stats	not reported
5	22694116	Increases of corticospinal excitability in self-related processing	Salerno S, Zamagni E, Urquizar C, Salemme R, Farnè A, Frassinetti F	European Journal of Neuroscience, 36(5):2716-2721 DOI: 10.1111/j.1460-9568.2012.08176.x	European Journal of Neuroscience	2012	10.1111/j.1460-9568.2012.08176.x	1	1	Includes behavioural data	1	2021-05-07			2	12	28		8	0.67	SD	Ex	2AFC	Colour left hand palm	1:1	?	Offline	?	left index, two buttons	6	72	Not clear how many ‘other’ hands used; no stats	not reported
5	22694116	Increases of corticospinal excitability in self-related processing	Salerno S, Zamagni E, Urquizar C, Salemme R, Farnè A, Frassinetti F	European Journal of Neuroscience, 36(5):2716-2721 DOI: 10.1111/j.1460-9568.2012.08176.x	European Journal of Neuroscience	2012	10.1111/j.1460-9568.2012.08176.x	1	1	Includes behavioural data	1	2021-05-07			3	6	31		5	0.83	SD	Ex	2AFC	Colour left hand palm	1:1	?	Offline	?	left index, two buttons	6	24	Not clear how many ‘other’ hands used; no stats	not reported
7			Holmes et al												1a	14	28.2	4.74	8	0.57	LR	Im	2AFC	Colour L&R hand palms and backs	1:2	2	Offline	0-7 days	L or R index and middle	-	120						0.8	5.8	1.6	0.27	0.52	0.61	0.14
7			Holmes et al												2a	14	28.2	4.74	8	0.57	SO	Ex	2AFC	Colour L&R hand palms and backs	1:2	2	Offline	0-7 days	L or R index and middle	-	120						6.8	14.1	3.8	3.28	1.81	0.45	0.48
7			Holmes et al												4	28	29	5.73	19	0.68	SO	Ex	2AFC	Colour L&R hand palms and backs	1:1	2	Offline	0-7 days	L and R index and middle	-	256						-3.9	17.7	3.4	1.37	-1.17	0.25	-0.22
7			Holmes et al												1b	14	28.2	4.74	8	0.57	LR	Im	2AFC	Colour L&R hand palms and backs	1:2	2	Offline	0-7 days	L or R index and middle	-	288						-2.2	4.7	1.3	3.20	-1.79	0.10	-0.48
7			Holmes et al												2b	14	28.2	4.74	8	0.57	SO	Ex	2AFC	Colour L&R hand palms and backs	1:2	2	Offline	0-7 days	L or R index and middle	-	288						-8.7	18.5	5.0	3.10	-1.76	0.10	-0.47
7			Holmes et al												3	7	29	5.73	19	2.71	SO	Ex	2AFC	Colour L&R hand palms and backs	1:1	2	Offline	0-7 days	L and R index and middle	-	384						-19.7	16.2	6.1	10.30	-3.21	0.02	-1.21
7			Holmes et al												5N	14					SO	Ex	2AFC	Colour L&R hand palms and backs	1:1	2	Offline	0-7 days	L and R index and middle	-	384						-0.7	19.2	5.1	0.02	-0.15	0.89	-0.04
7			Holmes et al												5I	14					SO	Ex	2AFC	Colour L&R hand palms and backs	1:1	2	Offline	0-7 days	L and R index and middle	-	384						-15.5	20.4	5.4	8.12	-2.85	0.01	-0.76
PICTURE STUDIES – STATIC HANDS, GREYSCALE
4	28926731	"Like the palm of my hands": Motor imagery enhances implicit and explicit visual recognition of one's own hands	Conson M, Volpicella F, De Bellis F, Orefice A, Trojano L.	Acta Psychol (Amst). 2017 Oct;180:98-104. doi: 10.1016/j.actpsy.2017.09.006. Epub 2017 Sep 18.	Acta Psychol (Amst)	2017	10.1016/j.actpsy.2017.09.006	1	1	Behavioural	1	2021-05-07			1	30	22.2	3.6	0	0	LR	Im	2AFC	Greyscale, hand backs & palms	1:1	2	Offline	7 days				was there a male/female posthoc split?	90.2	8.2	89.2	9.3	1.0	2.8	0.5	3.9	2.0	0.1	0.4
4	30542755	Self-face and self-body advantages in congenital prosopagnosia: evidence for a common mechanism	Malaspina M, Albonico A, Daini R.	Exp Brain Res. 2019 Mar;237(3):673-686. doi: 10.1007/s00221-018-5452-7. Epub 2018 Dec 12.	Exp Brain Res	2019	10.1007/s00221-018-5452-7	1	1	Includes healthy Ps	1	2021-05-07			1	22	23.5	2.3	11	0.50	MTS	Im	2AFC	Greyscale, hand backs	1:1	2	Offline	?	Button presses	12	192	Two hands together, left and right flipped and combined in 4 combos; use hand stimuli; one-tailed p-values in tables					3.1	9.4	2.0	2.5	1.6	0.1	0.3
5	25633320	Impact of body posture on laterality judgement and explicit recognition tasks performed on self and others’ hands	Conson M, Errico D, Mazzarella E, De Bellis F, Grossi D, Trojano L	Experimental Brain Research, 233(4):1331-1338 DOI: 10.1007/s00221-015-4210-3	Experimental Brain Research	2015	10.1007/s00221-015-4210-3	1	1	Behavioural	1	2021-01-11			1	20	26		20	1	LR	Im	2AFC	Greyscale, hand backs	1:2		Offline	?				was there a male/female posthoc split?; 180deg stimuli removed from results; p-value incorrect	91.3
4	21464959	Motor simulation and the bodily self	Ferri F, Frassinetti F, Costantini M, Gallese V.	PLoS One. 2011 Mar 25;6(3):e17927. doi: 10.1371/journal.pone.0017927.	PLoS One	2011	10.1371/journal.pone.0017927	1	1	Behavioural	1	2019-11-25			1	24	37.5		12	0.5	LR	Im	2AFC	Greyscale, hand backs	1:1	3	Offline	7 days	left index=L; r index=R	?	288	Data divided by hand (LR), but that was not the hypothesis, so pooled	90.9	13.0	90.8	13.5	0.2	not reported
4	21464959	Motor simulation and the bodily self	Ferri F, Frassinetti F, Costantini M, Gallese V.	PLoS One. 2011 Mar 25;6(3):e17927. doi: 10.1371/journal.pone.0017927.	PLoS One	2011	10.1371/journal.pone.0017927	1	1	Behavioural	1	2019-11-25			2	24	37.5		12	0.5	SO	Ex	2AFC	Greyscale, hand backs	1:1	3	Offline	7 days	Left & right index	?	288		76.0		91.0		-15.0	21.9	4.5	11.3	3.4	0.0	-0.7
4	21464959	Motor simulation and the bodily self	Ferri F, Frassinetti F, Costantini M, Gallese V.	PLoS One. 2011 Mar 25;6(3):e17927. doi: 10.1371/journal.pone.0017927.	PLoS One	2011	10.1371/journal.pone.0017927	1	1	Behavioural	1	2019-11-25			3	24			14	0.583333333333333	LR	Im	2AFC	Greyscale, hand backs	1:1	1	Offline	7 days	left index=L; r index=R	?	288	Data divided by hand (LR), but that was not the hypothesis, so pooled	not reported
4	29091967	Motor-based bodily self is selectively impaired in eating disorders	Campione GC, Mansi G, Fumagalli A, Fumagalli B, Sottocornola S, Molteni M, Micali N.	PLoS One. 2017 Nov 1;12(11):e0187342. doi: 10.1371/journal.pone.0187342. eCollection 2017.	PLoS One	2017	10.1371/journal.pone.0187342	1	1	Includes healthy Ps	1	2021-05-07			1	18	17.3	1.9	18	1	LR	Im	2AFC	Greyscale, hand backs	1:1	3	Offline	?				insufficient data reported	not reported					not reported
4	28536919	Whose hand is this? Differential responses of right and left extrastriate body areas to visual images of self and others' hands	De Bellis F, Trojano L, Errico D, Grossi D, Conson M.	Cogn Affect Behav Neurosci. 2017 Aug;17(4):826-837. doi: 10.3758/s13415-017-0514-z.	Cogn Affect Behav Neurosci	2017	10.3758/s13415-017-0514-z	1	1	Includes behavioural data	1	2021-05-07			1	18	25.5		0	0	LR	Im	2AFC	Greyscale, hand backs	1:1	2	Offline	7 days				Sham data only here; RTs <500ms and outside 94% distribution removed	97.8	3.8	97.0	4.2	0.8	not reported		not reported
4	28536919	Whose hand is this? Differential responses of right and left extrastriate body areas to visual images of self and others' hands	De Bellis F, Trojano L, Errico D, Grossi D, Conson M.	Cogn Affect Behav Neurosci. 2017 Aug;17(4):826-837. doi: 10.3758/s13415-017-0514-z.	Cogn Affect Behav Neurosci	2017	10.3758/s13415-017-0514-z	1	1	Includes behavioural data	1	2021-05-07			2	15	26		0	0	SO	Ex	2AFC	Greyscale, hand backs	1:1	2	Offline	7 days				Sham data only here; RTs <500ms and outside 94% distribution removed	93.9	12.8	87.8	19.0	6.2	not reported		not reported
4	28536919	Whose hand is this? Differential responses of right and left extrastriate body areas to visual images of self and others' hands	De Bellis F, Trojano L, Errico D, Grossi D, Conson M.	Cogn Affect Behav Neurosci. 2017 Aug;17(4):826-837. doi: 10.3758/s13415-017-0514-z.	Cogn Affect Behav Neurosci	2017	10.3758/s13415-017-0514-z	1	1	Includes behavioural data	1	2021-05-07			3	16	21.5		0	0	LR	Im	2AFC	Greyscale, hand backs	1:1	2	Offline	7 days				Sham data only here; RTs <500ms and outside 94% distribution removed	95.2	4.4	96.2	3.8	-1.0	not reported		not reported
4	28383968	Body schema and corporeal self-recognition in the alien hand syndrome	Olgiati E, Maravita A, Spandri V, Casati R, Ferraro F, Tedesco L, Agostoni EC, Bolognini N.	Neuropsychology. 2017 Jul;31(5):575-584. doi: 10.1037/neu0000359. Epub 2017 Apr 6.	Neuropsychology	2017	10.1037/neu0000359	1	1	Includes behavioural data	1				2	18	64.3		7	0.388888888888889	SO	Ex	2AFC	Greyscale, hand backs	2:3	?	Offline	?				Speeded vocal responses, but RT not recorded	89.9	12.0	73.9	19.0	16.0	32.1	7.6	4.5	2.1	0.1	0.5
5	27630550	Implicit and explicit routes to recognize the own body: evidence from brain damaged patients	Candini M, Farinelli M, Ferri F, Avanzi S, Cevolani D, Gallese V, Northoff G, Frassinetti F	Frontiers in Human Neuroscience, 10:405	Frontiers in Human Neuroscience	2016	10.3389/fnhum.2016.00405	1	1	Includes behavioural data	1	2021-05-14			1a	30	61.2	7	11	0.366666666666667	LR	Im	2AFC	Greyscale, hand backs	1:1	3	Offline	?	Left & right index	8	288		88.0	10.1	86.0	9.1	2.0	3.2	0.6	12.0	3.5	0.0	0.6
5	27630550	Implicit and explicit routes to recognize the own body: evidence from brain damaged patients	Candini M, Farinelli M, Ferri F, Avanzi S, Cevolani D, Gallese V, Northoff G, Frassinetti F	Frontiers in Human Neuroscience, 10:405	Frontiers in Human Neuroscience	2016	10.3389/fnhum.2016.00405	1	1	Includes behavioural data	1	2021-05-14			1b	30	61.2	7	11	0.366666666666667	SO	Ex	2AFC	Greyscale, hand backs	1:1	3	Offline	?	Left & right index	8	288		79.0	23.6	91.0	10.3	-12.0	18.9	3.5	12.1	3.5	0.0	-0.6
5	33307269	Like the back of my hand: visual erps reveal a specific change detection mechanism for the bodily self	Galigani M, Ronga I, Fossataro C, Bruno V, Castellani N, Sebastiano AR, Forster B, Garbarini F	Cortex, 134:239-252 DOI: 10.1016/j.cortex.2020.10.014	Cortex	2021	10.1016/j.cortex.2020.10.014	1	1	Includes behavioural data	1	2021-05-06			1	15	24.1	1.2	5	0.333333333333333	SD	Im	2AFC	Greyscale, right hand back; 0.3s	1:1, 0:4		Offline	?				Blocks of 1:1 and 0:2; RTs>2SD from each condition removed; SS and OO conditions only – very long RTs; 26 trials per condition	93.7	8.1	83.6	14.8	10.1	13.6	3.5	8.3	2.9	0.0	0.7		93.7	83.6	2.88	89.6	94.6
5	33307269	Like the back of my hand: visual erps reveal a specific change detection mechanism for the bodily self	Galigani M, Ronga I, Fossataro C, Bruno V, Castellani N, Sebastiano AR, Forster B, Garbarini F	Cortex, 134:239-252 DOI: 10.1016/j.cortex.2020.10.014	Cortex	2021	10.1016/j.cortex.2020.10.014	1	1	Includes behavioural data	1	2021-05-06			2	15	24.88	3.1	10	0.666666666666667	SD	Im	2AFC	Greyscale, right hand back; 0.3s	1:1, 0:4, 0:4		Offline	?				As E1, but including familiar block; 52 trials/condition	96.6	4.0	85.6	8.4	11.0	10.3	2.7	17.1	4.1	0.0	1.1		96.6	85.6	4.14	92.09	89.46
PICTURE STUDIES – STATIC BODY PARTS																																												0
5	21553263	Bodily self: An implicit knowledge of what is explicitly unknown	Frassinetti F, Ferri F, Maini M, Benassi MG, Gallese V	Experimental Brain Research, 212(1):153-160 DOI: 10.1007/s00221-011-2708-x	Experimental Brain Research	2011	10.1007/s00221-011-2708-x	1	1	Behavioural	1	2021-03-30			1	35	29.8		20	0.571428571428571	MTS	Im	2AFC	Greyscale, body parts	1:1		Offline	7 days					95.0		92.0		3.0	5.1	0.9	12.1	3.5	0.0	0.6
5	21553263	Bodily self: An implicit knowledge of what is explicitly unknown	Frassinetti F, Ferri F, Maini M, Benassi MG, Gallese V	Experimental Brain Research, 212(1):153-160 DOI: 10.1007/s00221-011-2708-x	Experimental Brain Research	2011	10.1007/s00221-011-2708-x	1	1	Behavioural	1	2021-03-30			2	35	29.8		20	0.571428571428571	SO	Ex	3AFC	Greyscale, body parts	1:1		Offline	7 days				strange task	60.0		86.0		-26.0		0.0	15.4
5	21553263	Bodily self: An implicit knowledge of what is explicitly unknown	Frassinetti F, Ferri F, Maini M, Benassi MG, Gallese V	Experimental Brain Research, 212(1):153-160 DOI: 10.1007/s00221-011-2708-x	Experimental Brain Research	2011	10.1007/s00221-011-2708-x	1	1	Behavioural	1	2021-03-30			3	18	29.8		10	0.555555555555556	-	-	-	Greyscale, body parts	1:1		Offline	7 days				strange task	not reported
5	19482271	Selective impairment of self body-parts processing in right brain-damaged patients	Frassinetti F, Maini M, Benassi MG, Avanzi S, Cantagallo A, Farnè A	Cortex, 46(3):322-328 DOI: 10.1016/j.cortex.2009.03.015	Cortex	2010	10.1016/j.cortex.2009.03.015	1	1	Behavioural	1	2019-11-07			1	14	61			0.5	MTS	Im	2AFC	Greyscale, body parts	1:1	?	Offline	?	Verbally	?	96	Very small differences in error rates, yet significant	94.0	8.5	91.0	8.2	3.1	3.8	1.0	9.1	3.0	0.0	0.8
5	18211238	Is it mine? Hemispheric asymmetries in corporeal self-recognition	Francesca Frassinetti 1 , Manule Maini, Sabrina Romualdi, Emanuela Galante, Stefano Avanzi	J Cogn Neurosci; . 2008 Aug;20(8):1507-16. Doi: 10.1162/jocn.2008.20067.	J Cogn Neurosci	2008	10.1162/jocn.2008.20067	1	1	Behavioural	1				1	8	69		4	0.5	MTS	Im	2AFC	Greyscale, body parts	1:3	?	Offline	?	Verbally	?	96	Other stimuli included legs and limbs, self did not – data not included	94.0		82.0
5	19428432	Visual processing of moving and static self body-parts	Frassinetti F, Pavani F, Zamagni E, Fusaroli G, Vescovi M, Benassi MG, Avanzi S, Farnè A	Neuropsychologia, 47(8-9):1988-1993 DOI: 10.1016/j.neuropsychologia.2009.03.012	Neuropsychologia	2009	10.1016/j.neuropsychologia.2009.03.012	1	1	Behavioural	1	2021-06-10			1	27	60			0.5	SD	Im	2AFC	Greyscale photos of body parts	1:1	2	Offline	?	Button presses	6	96	Older adults; Only sig-diff patients included (but no effect on healthys); Healthy N is 27 – strange number and p=.05 for critical RT comparison	99.0	1.9	91.0	5.7	8.0	16.8	3.2	6.1	2.5	0.0	0.5
5	22138213	Body knowledge in brain-damaged children: a double-dissociation in self and other's body processing	Frassinetti F, Fiori S, Magnani B, Guzzetta A, Brizzolara D, Cioni G	Neuropsychologia, 50(1):181-188 DOI: 10.1016/j.neuropsychologia.2011.11.016	Neuropsychologia	2012	10.1016/j.neuropsychologia.2011.11.016	1	1	Behavioural	1	2021-05-14			1	57	8.7	4	24	0.42	MTS	Im	2AFC	Greyscale, body parts & face parts	1:1	3	Offline	?	Press one of two buttons with index finger	6	96	children; data in text doesn’t match figures	89.2	11.1	85.5	11.9	3.7	5.9	0.8	21.6	4.6	0.0	0.6
VIDEO STUDIES – MOVING (GLOVED) HANDS
4	19250993	[Sense of body in schizophrenia]	Farrer C, Franck N.	Encephale. 2009 Feb;35(1):43-51. doi: 10.1016/j.encep.2007.08.011. Epub 2008 Apr 2.	Encephale	2009	10.1016/j.encep.2007.08.011	1	1	Includes healthy Ps	1	2021-05-10			1	12					SO	Ex	2AFC	Black-and-white videos: 2 hands	1:1	1	Online	20ms	Verbally	?	160	RTs not really self/other, but which is you	83.7	15.2	83.1	8.9	0.6	not reported
4	15996559	A specific role for efferent information in self-recognition	Tsakiris M, Haggard P, Franck N, Mainy N, Sirigu A.	Cognition. 2005 Jul;96(3):215-31. doi: 10.1016/j.cognition.2004.08.002. Epub 2004 Dec 22.	Cognition	2005	10.1016/j.cognition.2004.08.002	1	1	Behavioural	1	2006-05-09			1	18					SO	Ex	2AFC	Black-and-white videos: 1 woollen-gloved hand	1:1	1	Online	<20 ms	Verbally	20	120		93.7	7.8	53.8	26.4	39.9	not reported
5	11931942	Laterality effects on motor awareness	Daprati E, Sirigu A	Neuropsychologia, 40(8):1379-1386 DOI: 10.1016/s0028-3932(01)00203-2	Neuropsychologia	2002	10.1016/s0028-3932(01)00203-2	1	1	Behavioural	1	2006-04-23			1	18					SO	Ex	2AFC	Videos: 1 white-gloved hand	1:1	1	Online	na	Verbally	?	48	'yes’=self, ‘no’=other; told self=50%; Non-parametric stats	93.8	4.6	60.4	16.0	33.3						3.6
4	12127698	Sense of body and sense of action both contribute to self-recognition	van den Bos E, Jeannerod M.	Cognition. 2002 Sep;85(2):177-87. doi: 10.1016/s0010-0277(02)00100-2.	Cognition	2002	10.1016/s0010-0277(02)00100-2	1	1	Behavioural	1	2002-10-21			1	15					SO	Ex	2AFC	Black-and-white videos: 2 gloved hands	1:1	1	Online	<20 ms	Verbally	10	400		87.0	6.0	79.0	13.0	8.0	12.4	3.2	6.3	2.5	0.0	0.6
5	-	Recognition of self-produced movement in a case of severe neglect	Daprati E, Sirigu A, Pradat-Diehl P, Franck N, Jeannerod M	Neurocase, 6(6):477-486 DOI: 10.1080/13554790008402718	Neurocase	2000	10.1080/13554790008402718	1	1	Includes healthy Ps	1	2021-05-07			1	4					SO	Ex	2AFC	Videos: 1 yellow-gloved hand	1:2	1	Online	na	Verbally	Several	96	Say ‘YES’ if sure, ‘NO’ in all other cases	95.9	8.0	88.6	13.8	7.3	not reported
4	10506089	Perception of self-generated movement following left parietal lesion	Sirigu A, Daprati E, Pradat-Diehl P, Franck N, Jeannerod M.	Brain. 1999 Oct;122 ( Pt 10):1867-74. doi: 10.1093/brain/122.10.1867.	Brain	1999	10.1093/brain/122.10.1867	1	1	Includes healthy Ps	1	2004-03-03			1	6					SO	Ex	2AFC	Videos: 1 gloved hand	1:2	1	Online	na	Verbally	Several	48	Results can reflect bias only; older adults	97.3	4.6	87.8	18.2	9.5	not reported
4	9455171	Looking for the agent: an investigation into consciousness of action and self-consciousness in schizophrenic patients	Daprati E, Franck N, Georgieff N, Proust J, Pacherie E, Dalery J, Jeannerod M.	Cognition. 1997 Dec;65(1):71-86. doi: 10.1016/s0010-0277(97)00039-5.	Cognition	1997	10.1016/s0010-0277(97)00039-5	1	1	Includes healthy Ps	1	2004-02-22			1	30					SO	Ex	2AFC	Videos: 1 gloved hand	1:2	1	Online	?	Verbally	6	72		99.3	2.2	84.7	19.9	14.6	not reported
5	32090439	Seeing your own or someone else's hand moving in accordance with your action: the neural interaction of agency and hand identity	Uhlmann L, Pazen M, van Kemenade BM, Steinsträter O, Harris LR, Kircher TTJ, Straube B	Human Brain Mapping, 41(9):2474-2489 DOI: 10.1002/hbm.24958	Human Brain Mapping	2020	10.1002/hbm.24958	1	1	Includes behavioural data	1	2021-05-25			1	23					DD	Im	2AFC	Videos: hand backs	1:1	1	Onilne	43-460ms	Left index and middle	48	96	Correct answer always ‘yes’; “One participant did not detect any delay in the “active self” condition and was thus excluded from further analyses”
5	18413918	Effect of distorted visual feedback on the sense of agency	Farrer C, Bouchereau M, Jeannerod M, Franck N	Behavioural Neurology, 19(1-2):53-57 DOI: 10.1155/2008/425267	Behavioural Neurology	2008	10.1155/2008/425267	1	1	Behavioural	1	2021-05-18			2	18					DD	Im	2AFC	Video of own hand only, with glove	1:0	0	Online	0-400ms	Hand gesture: palm down/thumb up	?	8x20s blocks	Ps told it could be another’s hand, but never was; Correct answer is always ‘no’, so this is a measure of bias; not easy to use data
5	19844584	Involvement of the Intrinsic/Default System in Movement-Related Self Recognition	Salomon R, Malach R, Lamy D	Public Library of Science ONE, 4(10):e7527 DOI: 10.1371/journal.pone.0007527	Public Library of Science ONE	2009	10.1371/journal.pone.0007527	1	1	Includes behavioural data	1	2021-05-25			1	11					SO	Ex	2AFC	Video of own hand only, dark woollen glove	1:0	0	Online	?	Move one of two feet	18	216	not really self/other, but pre-recorded; active/passive too; bias to respond ‘self’	69.2	16.6	42.7	17.6		not reported
5	15670700	The parietal role in the sense of self-ownership with temporal discrepancy between visual and proprioceptive feedbacks	Shimada S, Hiraki K, Oda I	NeuroImage, 24(4):1225-1232 DOI: 10.1016/j.neuroimage.2004.10.039	NeuroImage	2005	10.1016/j.neuroimage.2004.10.039	1	1	Includes behavioural data					1	12					DD	Im	2AFC	Colour video of own hand only	1:0	0	Online	85-317ms	two buttons on computer mouse		64	Correct answer is always ‘no’, so this is a measure of bias; not easy to use data
5	14683712	The neural correlates of perceiving one's own movements	Leube DT, Knoblich GK, Erb M, Grodd W, Bartels M	NeuroImage, 20(4):2084-2090 DOI: 10.1016/j.neuroimage.2003.07.033	NeuroImage	2003	10.1016/j.neuroimage.2003.07.033	1	1	Includes behavioural data	1	2006-09-15			1	18					DD	Im	2AFC	Video of own hand only	1:0	0	Online	na	Left thumb, 2 buttons	yes	120	6 delays, 20 trials each; data not useful
5	26914478	Left-handers show no self-advantage in detecting a delay in visual feedback concerning an active movement	Hoover AEN, Elzein Y, Harris LR	Experimental Brain Research, 234(7):1915-1923 DOI: 10.1007/s00221-016-4595-7	Experimental Brain Research	2016	10.1007/s00221-016-4595-7	1	1	Behavioural	1	2021-05-18			1	51					DD	Im	2IFC	Video of own hand only	1:0	0	Online	85-317ms	2 feet pedals	15	512	None – excellent! But data not useful here
5	26595957	Disrupting vestibular activity disrupts body ownership	Hoover AEN, Harris LR	Multisensory Research, 28(5-6):581-590 DOI: 10.1163/22134808-00002472	Multisensory Research	2015	10.1163/22134808-00002472	1	1	Behavioural		2021-05-18			1	9					DD	Im	2IFC	Video of own hand only	1:0	0	Online	118-349ms	2 feet pedals	15	288	None – excellent! But data not useful here
4	25537470	The role of the viewpoint on body ownership	Hoover AE, Harris LR.	Exp Brain Res. 2015 Apr;233(4):1053-60. doi: 10.1007/s00221-014-4181-9. Epub 2014 Dec 24.	Exp Brain Res	2015	10.1007/s00221-014-4181-9	1	1	Behavioural	1	2021-05-10			1	10					DD	Ex	2IFC	Video of own hand only	1:0	0	Online	118-330ms	2 feet pedals	15	1440	None – excellent! But data not useful here
4	22918608	Detecting delay in visual feedback of an action as a monitor of self recognition	Hoover AE, Harris LR.	Exp Brain Res. 2012 Oct;222(4):389-97. doi: 10.1007/s00221-012-3224-3. Epub 2012 Aug 25.	Exp Brain Res	2012	10.1007/s00221-012-3224-3	1	1	Behavioural	1	2021-05-10			1	10					DD	Ex	2IFC	Video of own hand only	1:0	0	Online	85-317ms	2 feet pedals	15	1024	None – excellent! But data not useful here
4	19830411	Detection of visual feedback delay in active and passive self-body movements	Shimada S, Qi Y, Hiraki K.	Exp Brain Res. 2010 Mar;201(2):359-64. doi: 10.1007/s00221-009-2028-6. Epub 2009 Oct 15.	Exp Brain Res	2010	10.1007/s00221-009-2028-6	1	1	Behavioural	1				1	24					DD	Ex	2AFC	Video of own hand only	1:0	0	Online	118-352ms	Verbally	?	128	2 Ps with divergent responses removed; data not useful here
5	18413918	Effect of distorted visual feedback on the sense of agency	Farrer C, Bouchereau M, Jeannerod M, Franck N	Behavioural Neurology, 19(1-2):53-57 DOI: 10.1155/2008/425267	Behavioural Neurology	2008	10.1155/2008/425267	1	1	Behavioural	1	2021-05-18			1	15					DD	Im	2AFC	Video of own hand only	1:0	0	Online	0-400ms	Hand gesture: palm down/thumb up	?	8x20s blocks	Ps told it could be another’s hand, but never was; Correct answer is always ‘no’, so this is a measure of bias; not easy to use data
5	17478105	Perceiving your hand moving: bold suppression in sensory cortices and the role of the cerebellum in the detection of feedback delays	Arikan BE, van Kemenade BM, Podranski K, Steinsträter O, Straube B, Kircher TTJ	Journal of Vision, 19(14):4 DOI: 10.1167/19.14.4	Journal of Vision	2019	10.1167/19.14.4	1	1	Includes behavioural data	1	2021-05-25			1	20					DD	Im	2AFC	Video of own hand only	1:0	0	Onilne	43-460ms	Left index and middle	144	240	Correct answer always ‘yes’; “One participant who took part in the behavioral training was not included in the fMRI study due to an increased bias to report delays even for the 0-ms delay.. and insufficient number of subjective delay detection trials (N = 2)”	45.0	4.0	52.0	3.0	-7.0	12.0	2.7	6.8	2.6	0.0	-0.6
5	31669300	Predictive perception of self-generated movements: commonalities and differences in the neural processing of tool and hand actions	Pazen M, Uhlmann L, van Kemenade BM, Steinsträter O, Straube B, Kircher TTJ	NeuroImage, 206:116309 DOI: 10.1016/j.neuroimage.2019.116309	NeuroImage	2020	10.1016/j.neuroimage.2019.116309	1	1	Includes behavioural data	1	2021-05-25			1	19					DD	Im	2AFC	Video of own hand only	1:0	0	Onilne	43-460ms	Left index and middle	?	192	Correct answer always ‘yes’, for delay
5	17490989	The angular gyrus computes action awareness representations	Farrer C, Frey SH, Van Horn JD, Tunik E, Turk DJ, Inati SJ, Grafton ST	Cerebral Cortex, 18(2):254-261 DOI: 10.1093/cercor/bhm050	Cerebral Cortex	2008	10.1093/cercor/bhm050	1	1	Includes behavioural data	1	2021-06-10			1	15					DD	Im	2AFC	Black-and-white video of own hand only	1:0	0	Onilne	0-400ms+?	Palm down vs thumb up	?	160s	Correct answer always ‘yes’; thresholds for 50% were 100-150ms + intrinsic delay
5	17490989	The angular gyrus computes action awareness representations	Farrer C, Frey SH, Van Horn JD, Tunik E, Turk DJ, Inati SJ, Grafton ST	Cerebral Cortex, 18(2):254-261 DOI: 10.1093/cercor/bhm050	Cerebral Cortex	2008	10.1093/cercor/bhm050	1	1	Includes behavioural data	1	2021-06-10			2	18					SO	Im	2AFC	Black-and-white video of own gloved hand only	1:0	0	Onilne	800,1000+?	Press key when self, another when other	?	160s	Correct answer always ‘self’; no effects of delay; p more often pressed ‘self’ button
5	20457530	Self-denial and the role of intentions in the attribution of agency	Preston C, Newport RW	Consciousness and Cognition, 19(4):986-998 DOI: 10.1016/j.concog.2010.04.005	Consciousness and Cognition	2010	10.1016/j.concog.2010.04.005	1	1	Behavioural	1	2021-05-18			1	12					SO	Ex	2AFC	Black-and-white video of own hand only	1:0	0	Onilne	?	Verbally	20	80	Asked S/O, but all were S, biased or not; % self responses
5	20457530	Self-denial and the role of intentions in the attribution of agency	Preston C, Newport RW	Consciousness and Cognition, 19(4):986-998 DOI: 10.1016/j.concog.2010.04.005	Consciousness and Cognition	2010	10.1016/j.concog.2010.04.005	1	1	Behavioural	1	2021-05-18			2	12					SO	Ex	2AFC	Black-and-white video of own hand only	1:0	0	Onilne	?	Verbally	20	80	Asked S/O, but all were S, biased or not; % self responses
VIDEO STUDIES – MOVING BODY PARTS
5	19428432	Visual processing of moving and static self body-parts	Frassinetti F, Pavani F, Zamagni E, Fusaroli G, Vescovi M, Benassi MG, Avanzi S, Farnè A	Neuropsychologia, 47(8-9):1988-1993 DOI: 10.1016/j.neuropsychologia.2009.03.012	Neuropsychologia	2009	10.1016/j.neuropsychologia.2009.03.012	1	1	Behavioural	1	2021-06-10			1	27					SD	Im	2AFC	Greyscale videos of body parts	1:1	2	Offline	?	Button presses	6	96	Older adults; Only sig-diff patients included (but no effect on healthys); Healthy N is 27 – strange number and p=.05 for critical RT comparison	94.0	4.7	84.0	11.3	10.0	15.1	2.9	11.8	3.4	0.0	0.7
TRAJECTORY STUDIES – MOVING VIRTUAL HANDS
5	16924486	Kinematic cues and recognition of self-generated actions	Daprati E, Wriessnegger SC, Lacquaniti F	Experimental Brain Research, 233(4):1331-1338 DOI: 10.1007/s00221-015-4210-3	Experimental Brain Research	2007	10.1007/s00221-006-0646-9	1	1	Behavioural	1	2021-03-30			1a	10					SO	Ex	3AFC	Trajectories: Virtual hand	1:2		Offline	7-8 days				Control	65.0	18.0									1.8
5	16924486	Kinematic cues and recognition of self-generated actions	Daprati E, Wriessnegger SC, Lacquaniti F	Experimental Brain Research, 233(4):1331-1338 DOI: 10.1007/s00221-015-4210-3	Experimental Brain Research	2007	10.1007/s00221-006-0646-9	1	1	Behavioural	1	2021-03-30			1b	10					SO	Ex	3AFC	Trajectories: Virtual hand	1:2		Offline	7-8 days				Imagery	76.0	25.0									1.7
5	16924486	Kinematic cues and recognition of self-generated actions	Daprati E, Wriessnegger SC, Lacquaniti F	Experimental Brain Research, 233(4):1331-1338 DOI: 10.1007/s00221-015-4210-3	Experimental Brain Research	2007	10.1007/s00221-006-0646-9	1	1	Behavioural	1	2021-03-30			2	10					SO	Ex	3AFC	Trajectories: Virtual hand	1:2		Offline	7-8 days					65.0	30.0									1.1
5	16924486	Kinematic cues and recognition of self-generated actions	Daprati E, Wriessnegger SC, Lacquaniti F	Experimental Brain Research, 233(4):1331-1338 DOI: 10.1007/s00221-015-4210-3	Experimental Brain Research	2007	10.1007/s00221-006-0646-9	1	1	Behavioural	1	2021-03-30			3	7					SO	Ex	3AFC	Trajectories: Virtual hand	1:2		Offline	7-8 days					66.1	20.0
5	16621607	Knowledge of one's kinematics improves perceptual discrimination	Daprati E, Wriessnegger SC, Lacquaniti F	Consciousness and Cognition, 16(1):178-188 DOI: 10.1016/j.concog.2006.03.001	Consciousness and Cognition	2007	10.1016/j.concog.2006.03.001	1	1	Behavioural	1	2006-12-26			1	15					SD	Im	2AFC	Trajectories: Virtual hand	1:2		Offline	9-14 days				1/3 were ‘Same’ 2/3 were ‘different’	66.1	16.3	60.9	12.0	5.2	not reported
5	12902395	The role of parietal cortex in awareness of self-generated movements: a transcranial magnetic stimulation study	MacDonald PA, Paus T	Cerebral Cortex, 13(9):962-967 DOI: 10.1093/cercor/13.9.962	Cerebral Cortex	2003	10.1093/cercor/13.9.962	1	1	Includes behavioural data	1	2004-10-01			1	9	24		6	0.666666666666667	DD	Ex	2AFC	Trajectories: Virtual hand	1:0		Online	60-270ms				Active/passive movement of index/middle finger; difficult to use data
5	19015092	Misattribution of movement agency following right parietal TMS	Preston C, Newport RW	Social, Cognitive, & Affective Neuroscience, 3(1):26-32 DOI: 10.1093/scan/nsm036	Social, Cognitive, & Affective Neuroscience	2008	10.1093/scan/nsm036	1	1	Behavioural	1	2007-12-04			1	10					SO	Ex	2AFC	Trajectories: Virtual hand	1:0	0	Onilne	?	Verbally	?	192	Correct answer is always ‘no’, so this is a measure of bias; not easy to use data
5	25980691	The plausibility of visual information for hand ownership modulates multisensory synchrony perception	Zopf R, Friedman J, Williams MA	Experimental Brain Research, 233(8):2311-2321 DOI: 10.1007/s00221-015-4300-2	Experimental Brain Research	2015	10.1007/s00221-015-4300-2	1	1	Behavioural	1	2021-05-25			1	10					DD	Im	2IFC	Trajectories: Virtual hand	1:0	0	Onilne	80-311ms	Left hand buttons	?	320	1 removed for large threshold; delay detection thresholds not so relevant
5	25980691	The plausibility of visual information for hand ownership modulates multisensory synchrony perception	Zopf R, Friedman J, Williams MA	Experimental Brain Research, 233(8):2311-2321 DOI: 10.1007/s00221-015-4300-2	Experimental Brain Research	2015	10.1007/s00221-015-4300-2	1	1	Behavioural	1	2021-05-25			2	12					DD	Im	2IFC	Trajectories: Virtual hand	1:0	0	Onilne	80-311ms	Left hand buttons	?	320	upright vs inverted; not so relevant
5	25980691	The plausibility of visual information for hand ownership modulates multisensory synchrony perception	Zopf R, Friedman J, Williams MA	Experimental Brain Research, 233(8):2311-2321 DOI: 10.1007/s00221-015-4300-2	Experimental Brain Research	2015	10.1007/s00221-015-4300-2	1	1	Behavioural	1	2021-05-25			3	10					DD	Im	2IFC	Trajectories: Virtual hand	1:0	0	Onilne	80-311ms	Left hand buttons	?	320	plausible vs not; not so relevant
5	20378581	The neural processes underlying self-agency	Nahab FB, Kundu P, Galléa C, Kakareka J, Pursley R, Pohida T, Miletta N, Friedman J, Hallett M	Cerebral Cortex, 21(1):48-55 DOI: 10.1093/cercor/bhq059	Cerebral Cortex	2011	10.1093/cercor/bhq059	1	1	Includes behavioural data	1	2021-06-11			1	20	23.3		10	0.5	HM	Im	Movement	Trajectories: Virtual hand	1:1	0	Online	<50ms	Verbal post-test only	yes	35x20s	focusses on MRI data
5	12595186	Modulating the experience of agency: a positron emission tomography study	Farrer C, Franck N, Georgieff N, Frith CD, Decety J, Jeannerod M	NeuroImage, 18(2):324-333 DOI: 10.1016/S1053-8119(02)00041-1	NeuroImage	2003	10.1016/S1053-8119(02)00041-1	1	1	Includes behavioural data	1	2021-05-06			1	8					SDO	Ex	3AFC	Trajectories: Virtual hand & joystick	3:1		Online	na				0, 25, or 50deg divergence in trajectory, or Other person; perfect performance in 0 and Other conditions; 22% error in 25 deg (responded: no distortion); 6% error in 50deg (responded other)
4	11229988	Defective recognition of one's own actions in patients with schizophrenia	Franck N, Farrer C, Georgieff N, Marie-Cardine M, Daléry J, d'Amato T, Jeannerod M.	Am J Psychiatry. 2001 Mar;158(3):454-9. doi: 10.1176/appi.ajp.158.3.454.	Am J Psychiatry	2001	10.1176/appi.ajp.158.3.454	1	1	Includes healthy Ps	1	2006-03-30			1	29	36.7	11.5	9	0.310344827586207	DD	Ex	2AFC	Trajectories: Virtual hand & joystick	3:42	0	Online	~33-533	Verbally	?	180	Correct answer is always ‘no’, so this is a measure of bias; not easy to use data
5	14656504	The role of proprioception in action recognition	Farrer C, Franck N, Paillard J, Jeannerod M	Consciousness and Cognition, 12(4):609-619	Consciousness and Cognition	2003	10.1016/S1053-8100(03)00047-3	1	1	Behavioural	1	2021-05-14			1	22					SD	Ex	2AFC	Trajectories: Virtual hand & joystick	8:0	0	Online	<30ms	Verbally	6	128	not relevant to the question
5	15246453	Neural correlates of action attribution in schizophrenia	Farrer C, Franck N, Frith CD, Decety J, Georgieff N, d'Amato T, Jeannerod M	Psychiatry Research, 131(1):31-44 DOI: 10.1016/j.pscychresns.2004.02.004	Psychiatry Research	2004	10.1016/j.pscychresns.2004.02.004	1	1	Includes behavioural data		2021-05-14			1	8					SD	Ex	2AFC	Trajectories: Virtual hand & joystick	3:1	1	Online	?	Verbally	yes	2x70s	data not fully reported
5	18413918	Effect of distorted visual feedback on the sense of agency	Farrer C, Bouchereau M, Jeannerod M, Franck N	Behavioural Neurology, 19(1-2):53-57 DOI: 10.1155/2008/425267	Behavioural Neurology	2008	10.1155/2008/425267	1	1	Behavioural	1	2021-05-18			1	20					S-D-O	Ex	3AFC	Trajectories: Virtual hand & joystick	1:0	0	Onilne	0-1000ms	Verbally	3	270	Correct answer always ‘no’; strange task; no actual ‘other’ movements
TRAJECTORY STUDIES – CURSORS
5	32935291	Confusion within feedback control between cognitive and sensorimotor agency cues in self-other attribution	Miyawaki Y, Morioka S	Attention, Perception & Psychophysics, 82(8):3957-3972 DOI: 10.3758/s13414-020-02129-5	Attention, Perception & Psychophysics	2020	10.3758/s13414-020-02129-5	1	1	Behavioural	1	2021-04-13			1	21					SO	Ex	1-9 scale	Trajectories: sinusoids			Online	-				Full feedback	89.0	9.6	70.4	14.4	18.6	9.4	2.0	82.8	9.1	0.0	2.0
5	32935291	Confusion within feedback control between cognitive and sensorimotor agency cues in self-other attribution	Miyawaki Y, Morioka S	Attention, Perception & Psychophysics, 82(8):3957-3972 DOI: 10.3758/s13414-020-02129-5	Attention, Perception & Psychophysics	2020	10.3758/s13414-020-02129-5	1	1	Behavioural	1	2021-04-13			2	21					SO	Ex	1-9 scale	Trajectories: sinusoids			Online	-				flickering at 8Hz	81.6	12.1	70.3	16.5	11.4	14.4	3.1	13.1	3.6	0.0	0.8
5	32935291	Confusion within feedback control between cognitive and sensorimotor agency cues in self-other attribution	Miyawaki Y, Morioka S	Attention, Perception & Psychophysics, 82(8):3957-3972 DOI: 10.3758/s13414-020-02129-5	Attention, Perception & Psychophysics	2020	10.3758/s13414-020-02129-5	1	1	Behavioural	1	2021-04-13			3	20					SO	Ex	1-9 scale	Trajectories: sinusoids			Online	-				4 Hz flicker	68.4	12.7	69.0	16.4	-0.6	15.6	3.5	0.0	0.2	0.9	0.0
5	26587957	Feedback control of one’s own action: self-other sensory attribution in motor control	Asai T	Consciousness and Cognition, 38:118-129 DOI: 10.1016/j.concog.2015.11.002	Consciousness and Cognition	2015	10.1016/j.concog.2015.11.002	1	1	Behavioural	1	2021-06-10			1	32					SO	Ex	2AFC	Trajectories: sinusoids	1:1	0.5	Onilne	?	Button presses	40	45		97.3	4.6	85.8	13.0	11.4	12.8	2.3	25.5	5.0	0.0	0.9
5	26587957	Feedback control of one’s own action: self-other sensory attribution in motor control	Asai T	Consciousness and Cognition, 38:118-129 DOI: 10.1016/j.concog.2015.11.002	Consciousness and Cognition	2015	10.1016/j.concog.2015.11.002	1	1	Behavioural	1	2021-06-10			2	22					SO	Ex	2AFC	Trajectories: sinusoids	1:1	0	Onilne	?	Button presses	40	45		93.3	9.7	76.0	22.8	17.3	15.5	3.3	27.2	5.2	0.0	1.1
5	27836244	Self is ''other'', other is ''self'' poor self-other discriminability explains schizotypal twisted agency judgment	Asai T	Psychiatry Research, 246:593-600 DOI: 10.1016/j.psychres.2016.10.082	Psychiatry Research	2016	10.1016/j.psychres.2016.10.082	1	1	Behavioural	1	2021-06-10			1	104	32.1	7.1	79	0.76	SO	Ex	2AFC	Trajectories: sinusoids	1:1	0	Onilne	?	Button presses	40	110	Slope fit across morphing values from 0:1; various post-hoc data splits
4	16406606	Similar brain networks for detecting visuo-motor and visuo-proprioceptive synchrony	Balslev D, Nielsen FA, Lund TE, Law I, Paulson OB.	Neuroimage. 2006 May 15;31(1):308-12. doi: 10.1016/j.neuroimage.2005.11.037. Epub 2006 Jan 10.	Neuroimage	2006	10.1016/j.neuroimage.2005.11.037	1	1	Includes behavioural data	1	2006-10-20			1	15					SO	Ex	2AFC	Trajectories: cursor	1:1	0	Online	na	Left hand index and middle finger	10mins	?		88.5	5.9	84.7	7.2	3.8	4.1	1.1	12.7	3.6	0.0	0.9
5	25071501	Noisy visual feedback training impairs detection of self-generated movement error: implications for anosognosia for hemiplegia	Preston C, Newport RW	Frontiers in Human Neuroscience, 8:456 DOI: 10.3389/fnhum.2014.00456	Frontiers in Human Neuroscience	2014	10.3389/fnhum.2014.00456	1	1	Behavioural	1	2021-05-18			1	22					SO	Ex	2AFC	Trajectories: cursor	1:0	0	Online	?	not clear	236	112	responses not clear; data not clearly self vs other – actually a ‘Difference detection’ task
5	20667488	Anosognosia for hemiplegia as a global deficit in motor awareness: Evidence from the non-paralysed limb	Preston C, Jenkinson PM, Newport RW	Neuropsychologia, 48(12):3443-3450 DOI: 10.1016/j.neuropsychologia.2010.07.027		2010	10.1016/j.neuropsychologia.2010.07.027	1	1	Behavioural	1	2021-05-21			1	8					SO	Ex	2AFC	Trajectories: cursor	1:0	0	Online	?	Verbally		100	data not clearly self vs other – actually a ‘Difference detection’ task
5	33454410	Commonalities and differences in predictive neural processing of discrete vs continuous action feedback	Schmitter CV, Steinsträter O, Kircher TTJ, van Kemenade BM, Straube B	NeuroImage, 229:117745 DOI: 10.1016/j.neuroimage.2021.117745	NeuroImage	2021	10.1016/j.neuroimage.2021.117745	1	1	Includes behavioural data	1	2021-05-21			1	22					DD	Im	2AFC	Trajectories: cursor	1:1	1	Online	0-417ms	Index and middle finger	5	240	Correct answer always ‘yes’, for delay
5	17478105	The extrastriate cortex distinguishes between the consequences of one's own and others' behavior	David N, Cohen MX, Newen A, Bewernick BH, Shah NJ, Fink GR, Vogeley K	NeuroImage, 36(3):1004-1014 DOI: 10.1016/j.neuroimage.2007.03.030	NeuroImage	2007	10.1016/j.neuroimage.2007.03.030	1	1	Includes behavioural data	1	2021-05-25			1	14					SO	Ex	2AFC	Trajectories: cursor	1:0	0	Offline	secs/mins	Left index and middle	yes	272	5 Ps removed (1 task, 4 MRI); Told that it was ‘other’ in fact was pre-recorded self	91.0	7.5	48.0	22.4	43.0
5	17714014	Proprioception contributes to the sense of agency during visual observation of hand movements: Evidence from temporal judgments of action	Balslev D, Cole JD, Miall RC	Journal of Cognitive Neuroscience, 19(9):1535-1541 DOI: 10.1162/jocn.2007.19.9.1535	Journal of Cognitive Neuroscience	2007	10.1162/jocn.2007.19.9.1535	1	1	Behavioural	1	2021-06-11			1	6	57		0	0	SO	Ex	2AFC	Trajectories: cursor	1:0	0	Onilne	-400:250ms	Verbally	144	144	Was the first half really practice? Strong bias to say ‘me’	96.1	4.9	67.1	12.1	28.9	15.5	6.3	20.9	4.6	0.0	1.9
5	12188508	Authorship effects in the prediction of handwriting strokes: Evidence for action simulation during action perception	Knoblich GK, Seigerschmidt E, Flach R, Prinz W	Quarterly Journal of Experimental Psychology, 55(3):A1027-1046 DOI: 10.1080/02724980143000631	Quarterly Journal of Experimental Psychology	2002	10.1080/02724980143000631	1	1	Behavioural	1	2021-03-31	1		1	18					1|2	Im	2AFC	Characters, trajectories	1:1		Offline	7 days
5	12188508	Authorship effects in the prediction of handwriting strokes: Evidence for action simulation during action perception	Knoblich GK, Seigerschmidt E, Flach R, Prinz W	Quarterly Journal of Experimental Psychology, 55(3):A1027-1046 DOI: 10.1080/02724980143000631	Quarterly Journal of Experimental Psychology	2002	10.1080/02724980143000631	1	1	Behavioural	1	2021-03-31	1		2	18					1|2	Im	2AFC	Characters, trajectories	1:1		Offline	7 days				no feedback during recording
5	12188508	Authorship effects in the prediction of handwriting strokes: Evidence for action simulation during action perception	Knoblich GK, Seigerschmidt E, Flach R, Prinz W	Quarterly Journal of Experimental Psychology, 55(3):A1027-1046 DOI: 10.1080/02724980143000631	Quarterly Journal of Experimental Psychology	2002	10.1080/02724980143000631	1	1	Behavioural	1	2021-03-31	1		3	18					1|2	Im	2AFC	Characters, trajectories	1:1		Offline	7 days				constrained within lines
5	11318059	Recognition of self-generated actions from kinematic displays of drawing	Knoblich GK, Prinz W	Journal of Experimental Psychology: Human Perception and Performance, 27(2):456-465 DOI: 10.1037/0096-1523.27.2.456	Journal of Experimental Psychology: Human Perception and Performance	2001	10.1037/0096-1523.27.2.456	1	1	Behavioural	1	2021-03-31	1		1	12					SO	Ex	2IFC	Characters, trajectories	1:1		Offline	7 days					59.0	10.0	50.0		9.0	10.2	2.9	9.4	3.1	0.0	0.9
5	11318059	Recognition of self-generated actions from kinematic displays of drawing	Knoblich GK, Prinz W	Journal of Experimental Psychology: Human Perception and Performance, 27(2):456-465 DOI: 10.1037/0096-1523.27.2.456	Journal of Experimental Psychology: Human Perception and Performance	2001	10.1037/0096-1523.27.2.456	1	1	Behavioural	1	2021-03-31	1		3	12					SO	Ex	2IFC	Characters, trajectories	1:1		Offline	7 days				+temporal scaling; wrong t-test d-o-f	57.0	4.0	50.0		7.0	4.0	1.2	36.8	6.1	0.0	1.8
5	11318059	Recognition of self-generated actions from kinematic displays of drawing	Knoblich GK, Prinz W	Journal of Experimental Psychology: Human Perception and Performance, 27(2):456-465 DOI: 10.1037/0096-1523.27.2.456	Journal of Experimental Psychology: Human Perception and Performance	2001	10.1037/0096-1523.27.2.456	1	1	Behavioural	1	2021-03-31	1		4	12					SO	Ex	2IFC	Characters, trajectories	1:1		Offline	7 days				+temporal&velocity scaling	52.0	4.0	50.0		2.0	4.0	1.2	3.0	1.7	0.1	0.5
5	11318059	Recognition of self-generated actions from kinematic displays of drawing	Knoblich GK, Prinz W	Journal of Experimental Psychology: Human Perception and Performance, 27(2):456-465 DOI: 10.1037/0096-1523.27.2.456	Journal of Experimental Psychology: Human Perception and Performance	2001	10.1037/0096-1523.27.2.456	1	1	Behavioural	1	2021-03-31	1		5	12					SO	Ex	2IFC	Characters, trajectories	1:1		Offline	7 days				+self scaling	57.0	9.0	50.0		7.0	9.0	2.6	7.3	2.7	0.0	0.8
MOVEMENT STUDIES, NO EXPLICIT JUDGEMENTS
5	11930177	Lack of conscious recognition of one's own actions in a haptically deafferented patient	Fourneret P, Paillard J, Lamarre Y, Cole JD, Jeannerod M	NeuroReport, 13(4):541-547	NeuroReport	2002	10.1097/00001756-200203250-00036	1	1	Includes behavioural data	1	2006-04-24			1	5					HM	Im	Movement	Trajectories: cursor	1:15		Online	?	Movement; verbal	?	40
5	9842759	Limited conscious monitoring of motor performance in normal subjects	Fourneret P, Jeannerod M	Neuropsychologia, 36(11):1133-1140 DOI: 10.1016/S0028-3932(98)00006-2	Neuropsychologia	1998	10.1016/S0028-3932(98)00006-2	1	1	Behavioural	1	2005-12-04			1	13	28	0.829276793356718	6	0.46	HM	Im	Movement	Trajectories: cursor	1:3	0	Onilne	?	Movement; verbal	20	144
5	-	Volition: A new experimental approach	Nielsen TI	Scandinavian Journal of Psychology, 4(1):225-230 DOI: 10.1111/j.1467-9450.1963.tb01326.x	Scandinavian Journal of Psychology	1963	10.1111/j.1467-9450.1963.tb01326.x	1	1	Behavioural	1	2002-10-23			1	20					HM	Im	Movement	Real gloved hands	1:1	1	Online	0	Verbally		10
EXCLUDED: CLOSE, BUT NO HANDS
5	-	Detection of intermodal proprioceptive-visual contingency as a potential basis of self-perception in infancy	Bahrick LE, Watson JS	Developmental Psychology, 21(6):963-973 DOI: 10.1037/0012-1649.21.6.963	Developmental Psychology	1985	10.1037/0012-1649.21.6.963	1	1	Behavioural	1	2021-05-14			1	20					GD	Im	2AFC	Videos of 2 legs	1:1	1	Online	?	Gaze direction	?	4mins	5 month olds; contingency between movement and vision recognised	65.0	20.7	50.0	0.0	15.0	20.7	4.6	10.9	3.3	0.0	0.7
5	-	Detection of intermodal proprioceptive-visual contingency as a potential basis of self-perception in infancy	Bahrick LE, Watson JS	Developmental Psychology, 21(6):963-973 DOI: 10.1037/0012-1649.21.6.963	Developmental Psychology	1985	10.1037/0012-1649.21.6.963	1	1	Behavioural	1	2021-05-14			2	20					GD	Im	2AFC	Videos of 2 legs	1:1	1	Online	?	Gaze direction	?	4mins		66.0	16.3	50.0	0.0	16.0	16.3	3.6	19.3	4.4	0.0	1.0
5	-	Detection of intermodal proprioceptive-visual contingency as a potential basis of self-perception in infancy	Bahrick LE, Watson JS	Developmental Psychology, 21(6):963-973 DOI: 10.1037/0012-1649.21.6.963	Developmental Psychology	1985	10.1037/0012-1649.21.6.963	1	1	Behavioural	1	2021-05-14			3	20					GD	Im	2AFC	Videos of own legs vs recorded	1:0	0	Online	?	Gaze direction	?	4mins		69.0	19.6	50.0	0.0	19.0	19.6	4.4		4.3	0.0	1.0
5	-	Detection of intermodal proprioceptive-visual contingency as a potential basis of self-perception in infancy	Bahrick LE, Watson JS	Developmental Psychology, 21(6):963-973 DOI: 10.1037/0012-1649.21.6.963	Developmental Psychology	1985	10.1037/0012-1649.21.6.963	1	1	Behavioural	1	2021-05-14			4	29					GD	Im	2AFC	Videos of 2 legs	1:1	1	Online	?	Gaze direction	?	4mins	2-3 month olds	53.0		50.0	0.0		not reported
109
EXCLUDED: NO HANDS, NO SELF, NO BEHAVIOURAL DATA; NO HEALTHY Ps (BOLD = DUPLICATES FROM 1-3)
6	31721647	Role of the occipito-temporal theta rhythm in hand visual identification	Moreau Q, Parrotta E, Era V, Martelli ML, Candidi M	Journal of Neurophysiology, 123(1):167-177 DOI: 10.1152/jn.00267.2019	Journal of Neurophysiology	2019	10.1152/jn.00267.2019	1	0	No self	1	2021-06-11			1	21	26.14	3.4	11	0.523809523809524	MTS		10AFC	Greyscale photos of other people’s hands	0:10	10					280	Adjusted visual noise to 75% correct; hands required more contrast
6	20393066	Dissociable neural responses to hands and non-hand body parts in human left extrastriate visual cortex	Bracci S, Ietswaart M, Peelen MV, Cavina-Pratesi C	Journal of Neurophysiology, 103(6): DOI: 10.1152/jn.00215.2010	Journal of Neurophysiology	2010	10.1152/jn.00215.2010	1	0	No self	1	2021-06-11												Photos of other people’s hands
6	11848702	Experiencing oneself vs another person as being the cause of an action: The neural correlates of the experience of agency	Farrer C, Frith CD	NeuroImage, 15(3):596-603 DOI: 10.1006/nimg.2001.1009	NeuroImage	2002	10.1006/nimg.2001.1009	1	0	No behavioural data	1	2021-06-11			1	12	29		4	0.333333333333333				Trajectories: cursor
6	14656503	Observing one's hand become anarchic: an fMRI study of action identification	King AJ, Leube DT, Carlile S, Knoblich GK, Erb M, Kircher TTJ	Consciousness and Cognition, 12(4):597-608 DOI: 10.1016/s1053-8100(03)00079-5	Consciousness and Cognition	2003	10.1016/s1053-8100(03)00079-5	1	0	No behavioural data	1	2021-06-11			1	6								Videos: 1 gloved hand			Online	2s		yes	152
6	18586108	Your hand or mine? The extrastriate body area	Myers A, Sowden PT	NeuroImage, 42(4):1669-1677 DOI: 10.1016/j.neuroimage.2008.05.045	NeuroImage	2008	10.1016/j.neuroimage.2008.05.045	1	0	No behavioural data	1	2021-06-11			2	15			7	0.466666666666667				Greyscale, hand backs	1:1	1	Offline	?
6	16079395	Awareness of the functioning of one's own limbs mediated by the insular cortex?	Karnath H, Baier B, Nägele T	Journal of Neuroscience, 25(31):7134-7138 DOI: 10.1523/JNEUROSCI.1590-05.2005	Journal of Neuroscience	2005	10.1523/JNEUROSCI.1590-05.2005	1	0	No healthy Ps	1	2021-06-11
6	18162622	Tight link between our sense of limb ownership and self-awareness of actions	Baier B, Karnath H	Stroke, 39(2):486-488 DOI: 10.1161/STROKEAHA.107.495606	Stroke	2008	10.1161/STROKEAHA.107.495606	1	0	No healthy Ps	1	2021-06-11
6	1402972	The alien hand and related signs	Doody RS, Jankovic J	Journal of Neurology, Neurosurgery and Psychiatry, 55(9):806-810 DOI: 10.1136/jnnp.55.9.806	Journal of Neurology, Neurosurgery and Psychiatry	1992	10.1136/jnnp.55.9.806	1	0	No healthy Ps	1	2021-06-11
6	28705456	Feeling touch on the own hand restores the capacity to visually discriminate it from someone else' hand: pathological embodiment receding in brain-damage patients	Fossataro C, Bruno V, Gindri P, Pia L, Berti A, Garbarini F	Cortex, 104:207-219 DOI: 10.1016/j.cortex.2017.06.004	Cortex	2018	10.1016/j.cortex.2017.06.004	1	0	No hand recognition	1	2021-06-11			1	10	69.7	13.34	6	0.6
6	22023911	Mirror-view reverses somatoparaphrenia: dissociation between first- and third-person perspectives on body ownership	Fotopoulou A, Jenkinson PM, Tsakiris M, Haggard P, Rudd A, Kopelman MD	Neuropsychologia, 49(14):3946-3955 DOI: 10.1016/j.neuropsychologia.2011.10.011	Neuropsychologia	2011	10.1016/j.neuropsychologia.2011.10.011	1	0	No healthy Ps	1	2021-06-11
6	8331355	Paroxysmal alien hand syndrome	Leiguarda RC, Starkstein SE, Nogues M	Journal of Neurology, Neurosurgery and Psychiatry, 56:788-792 DOI: 10.1136/jnnp.56.7.788	Journal of Neurology, Neurosurgery and Psychiatry	1993	10.1136/jnnp.56.7.788	1	0	No healthy Ps	1	2021-06-11
6	9397017	A PET study of voluntary movement in schizophrenic patients experiencing passivity phenomena (delusions of alien control)	Spence SA, Brooks DJ, Hirsch SR, Liddle PF, Meehan J, Grasby PM	Brain, 120(11):1997-2011 DOI: 10.1093/brain/120.11.1997	Brain	1997	10.1093/brain/120.11.1997	1	0	No hand recognition	1	2021-06-11			1	6
3	28705456	Feeling touch on the own hand restores the capacity to visually discriminate it from someone else' hand: Pathological embodiment receding in brain-damaged patients	Fossataro C, Bruno V, Gindri P, Pia L, Berti A, Garbarini F.	Cortex. 2018 Jul;104:207-219. doi: 10.1016/j.cortex.2017.06.004. Epub 2017 Jun 23.	Cortex	2018	10.1016/j.cortex.2017.06.004	1	0	Rubber hand illusion only
3	28238849	Self-face recognition shares brain regions active during proprioceptive illusion in the right inferior fronto-parietal superior longitudinal fasciculus III network	Morita T, Saito DN, Ban M, Shimada K, Okamoto Y, Kosaka H, Okazawa H, Asada M, Naito E.	Neuroscience. 2017 Apr 21;348:288-301. doi: 10.1016/j.neuroscience.2017.02.031. Epub 2017 Feb 24.	Neuroscience	2017	10.1016/j.neuroscience.2017.02.031	1	0	Face recognition
3	27541587	Not That Heart-Stopping After All: Visuo-Cardiac Synchrony Does Not Boost Self-Face Attribution	Porciello G, Daum MM, Menghini C, Brugger P, Lenggenhager B.	PLoS One. 2016 Aug 19;11(8):e0160498. doi: 10.1371/journal.pone.0160498. eCollection 2016.	PLoS One	2016	10.1371/journal.pone.0160498	1	0	Face recognition
3	23916187	Dysfunctional role of parietal lobe during self-face recognition in schizophrenia	Yun JY, Hur JW, Jung WH, Jang JH, Youn T, Kang DH, Park S, Kwon JS.	Schizophr Res. 2014 Jan;152(1):81-8. doi: 10.1016/j.schres.2013.07.010. Epub 2013 Aug 1.	Schizophr Res	2014	10.1016/j.schres.2013.07.010	1	0	Face recognition
3	23043889	Judging hand laterality from my or your point of view: interactions between motor imagery and visual perspective	Conson M, Mazzarella E, Donnarumma C, Trojano L.	Neurosci Lett. 2012 Nov 14;530(1):35-40. doi: 10.1016/j.neulet.2012.09.051. Epub 2012 Oct 5.	Neurosci Lett	2012	10.1016/j.neulet.2012.09.051	1	0	Not participant’s hand
3	22841878	Impaired spatial body representation in complex regional pain syndrome type 1 (CRPS I)	Reinersmann A, Landwehrt J, Krumova EK, Ocklenburg S, Güntürkün O, Maier C.	Pain. 2012 Nov;153(11):2174-2181. doi: 10.1016/j.pain.2012.05.025. Epub 2012 Jul 28.	Pain	2012	10.1016/j.pain.2012.05.025	1	0	Not participant’s hand
3	22766845	Mental rotation of primate hands: human-likeness and thumb saliency	Bläsing B, de Castro Campos M, Schack T, Brugger P.	Exp Brain Res. 2012 Aug;221(1):93-105. doi: 10.1007/s00221-012-3151-3. Epub 2012 Jul 6.	Exp Brain Res	2012	10.1007/s00221-012-3151-3	1	0	Not participant’s hand
3	22244585	Mental rotation of letters, body parts and complex scenes: separate or common mechanisms?	Dalecki M, Hoffmann U, Bock O.	Hum Mov Sci. 2012 Oct;31(5):1151-60. doi: 10.1016/j.humov.2011.12.001. Epub 2012 Jan 14.	Hum Mov Sci	2012	10.1016/j.humov.2011.12.001	1	0	Not participant’s hand
3	22023911	Mirror-view reverses somatoparaphrenia: dissociation between first- and third-person perspectives on body ownership	Fotopoulou A, Jenkinson PM, Tsakiris M, Haggard P, Rudd A, Kopelman MD.	Neuropsychologia. 2011 Dec;49(14):3946-55. doi: 10.1016/j.neuropsychologia.2011.10.011. Epub 2011 Oct 17.	Neuropsychologia	2011	10.1016/j.neuropsychologia.2011.10.011	1	0	Patients only
3	21826247	My hand or yours? Markedly different sensitivity to egocentric and allocentric views in the hand laterality task	Brady N, Maguinness C, Ní Choisdealbha A.	PLoS One. 2011;6(8):e23316. doi: 10.1371/journal.pone.0023316. Epub 2011 Aug 3.	PLoS One	2011	10.1371/journal.pone.0023316	1	0	Not participant’s hand
3	21533699	Differing roles for the dominant and non-dominant hands in the hand laterality task	Ní Choisdealbha Á, Brady N, Maguinness C.	Exp Brain Res. 2011 May;211(1):73-85. doi: 10.1007/s00221-011-2652-9. Epub 2011 Apr 6.	Exp Brain Res	2011	10.1007/s00221-011-2652-9	1	0	Not participant’s hand
3	21075009	Faces and ascriptions: mapping measures of the self	Zahavi D, Roepstorff A.	Conscious Cogn. 2011 Mar;20(1):141-8. doi: 10.1016/j.concog.2010.10.011. Epub 2010 Nov 12.	Conscious Cogn	2011	10.1016/j.concog.2010.10.011	1	0	Review
3	21077146	Contribution of the primary motor cortex to motor imagery: a subthreshold TMS study	Pelgrims B, Michaux N, Olivier E, Andres M.	Hum Brain Mapp. 2011 Sep;32(9):1471-82. doi: 10.1002/hbm.21121. Epub 2010 Nov 12.	Hum Brain Mapp	2011	10.1002/hbm.21121	1	0	Not participant’s hand
3	20515192	Why we respond faster to the self than to others? An implicit positive association theory of self-advantage during implicit face recognition	Ma Y, Han S.	J Exp Psychol Hum Percept Perform. 2010 Jun;36(3):619-33. doi: 10.1037/a0015797.	J Exp Psychol Hum Percept Perform	2010	10.1037/a0015797	1	0	Face recognition
3	20347341	The processing of auditory and visual recognition of self-stimuli	Hughes SM, Nicholson SE.	Conscious Cogn. 2010 Dec;19(4):1124-34. doi: 10.1016/j.concog.2010.03.001. Epub 2010 Mar 26.	Conscious Cogn	2010	10.1016/j.concog.2010.03.001	1	0	Face recognition
3	19428432	Visual processing of moving and static self body-parts	Frassinetti F, Pavani F, Zamagni E, Fusaroli G, Vescovi M, Benassi M, Avanzi S, Farnè A.	Neuropsychologia. 2009 Jul;47(8-9):1988-93. doi: 10.1016/j.neuropsychologia.2009.03.012. Epub 2009 Mar 18.	Neuropsychologia	2009	10.1016/j.neuropsychologia.2009.03.012	1	0	Hand data not separate from other body parts
3	19326106	Differential influence of hands posture on mental rotation of hands and feet in left and right handers	Ionta S, Blanke O.	Exp Brain Res. 2009 May;195(2):207-17. doi: 10.1007/s00221-009-1770-0. Epub 2009 Mar 27.	Exp Brain Res	2009	10.1007/s00221-009-1770-0	1	0	Not participant’s hand
3	18590948	Event-related potentials of self-face recognition in children with pervasive developmental disorders	Gunji A, Inagaki M, Inoue Y, Takeshima Y, Kaga M.	Brain Dev. 2009 Feb;31(2):139-47. doi: 10.1016/j.braindev.2008.04.011. Epub 2008 Jun 30.	Brain Dev	2009	10.1016/j.braindev.2008.04.011	1	0	Face recognition
3	18586108	Your hand or mine? The extrastriate body area	Myers A, Sowden PT.	Neuroimage. 2008 Oct 1;42(4):1669-77. doi: 10.1016/j.neuroimage.2008.05.045. Epub 2008 Jul 23.	Neuroimage	2008	10.1016/j.neuroimage.2008.05.045	1	0	No behavioural data
3	15820649	Seeing and hearing others and oneself talk	Sams M, Möttönen R, Sihvonen T.	Brain Res Cogn Brain Res. 2005 May;23(2-3):429-35. doi: 10.1016/j.cogbrainres.2004.11.006. Epub 2005 Jan 8.	Brain Res Cogn Brain Res	2005	10.1016/j.cogbrainres.2004.11.006	1	0	Face recognition
3	15808992	Self-face recognition activates a frontoparietal "mirror" network in the right hemisphere: an event-related fMRI study	Uddin LQ, Kaplan JT, Molnar-Szakacs I, Zaidel E, Iacoboni M.	Neuroimage. 2005 Apr 15;25(3):926-35. doi: 10.1016/j.neuroimage.2004.12.018.	Neuroimage	2005	10.1016/j.neuroimage.2004.12.018	1	0	Face recognition
3	15589108	Does egocentric mental rotation elicit sex differences?	Seurinck R, Vingerhoets G, de Lange FP, Achten E.	Neuroimage. 2004 Dec;23(4):1440-9. doi: 10.1016/j.neuroimage.2004.08.010.	Neuroimage	2004	10.1016/j.neuroimage.2004.08.010	1	0	Not participant’s hand
3	14656503	Observing one's hand become anarchic: an fMRI study of action identification	Leube DT, Knoblich G, Erb M, Kircher TT.	Conscious Cogn. 2003 Dec;12(4):597-608. doi: 10.1016/s1053-8100(03)00079-5.	Conscious Cogn	2003	10.1016/s1053-8100(03)00079-5	1	0	No behavioural data
3	14622201	Self-face processing in a callosotomy patient	Keenan JP, Wheeler M, Platek SM, Lardi G, Lassonde M.	Eur J Neurosci. 2003 Oct;18(8):2391-5. doi: 10.1046/j.1460-9568.2003.02958.x.	Eur J Neurosci	2003	10.1046/j.1460-9568.2003.02958.x	1	0	Face recognition
3	12165378	Self-face recognition is affected by schizotypal personality traits	Platek SM, Gallup GG Jr.	Schizophr Res. 2002 Sep 1;57(1):81-5. doi: 10.1016/s0920-9964(01)00310-3.	Schizophr Res	2002	10.1016/s0920-9964(01)00310-3	1	0	Face recognition
3	10775715	Hand response differences in a self-face identification task	Keenan JP, Freund S, Hamilton RH, Ganis G, Pascual-Leone A.	Neuropsychologia. 2000;38(7):1047-53. doi: 10.1016/s0028-3932(99)00145-1.	Neuropsychologia	2000	10.1016/s0028-3932(99)00145-1	1	0	Face recognition
3	10606015	Left hand advantage in a self-face recognition task	Keenan JP, McCutcheon B, Freund S, Gallup GG Jr, Sanders G, Pascual-Leone A.	Neuropsychologia. 1999 Nov;37(12):1421-5. doi: 10.1016/s0028-3932(99)00025-1.	Neuropsychologia	1999	10.1016/s0028-3932(99)00025-1	1	0	Face recognition
3	9787057	Implicit visual analysis in handedness recognition	Gentilucci M, Daprati E, Gangitano M.	Conscious Cogn. 1998 Sep;7(3):478-93. doi: 10.1006/ccog.1998.0368.	Conscious Cogn	1998	10.1006/ccog.1998.0368	1	0	Not participant’s hand
3	9733563	Evidence for a disturbance of the body schema in neglect	Coslett HB.	Brain Cogn. 1998 Aug;37(3):527-44. doi: 10.1006/brcg.1998.1011.	Brain Cogn	1998	10.1006/brcg.1998.1011	1	0	Patients only
3	8331355	Paroxysmal alien hand syndrome	Leiguarda R, Starkstein S, Nogués M, Berthier M, Arbelaiz R.	J Neurol Neurosurg Psychiatry. 1993 Jul;56(7):788-92. doi: 10.1136/jnnp.56.7.788.	J Neurol Neurosurg Psychiatry	1993	10.1136/jnnp.56.7.788	1	0	Patients only
3	1402972	The alien hand and related signs	Doody RS, Jankovic J.	J Neurol Neurosurg Psychiatry. 1992 Sep;55(9):806-10. doi: 10.1136/jnnp.55.9.806.	J Neurol Neurosurg Psychiatry	1992	10.1136/jnnp.55.9.806	1	0	Patients only
3	3251763	Self-recognition in senile dementia	Biringer F, Anderson JR, Strubel D.	Exp Aging Res. 1988 Winter;14(4):177-80. doi: 10.1080/03610738808259745.	Exp Aging Res	10	10.1080/03610738808259745	1	0	Face recognition; no healthy Ps
2	23153268	The development of mirror self-recognition in different sociocultural contexts	Kärtner J, Keller H, Chaudhary N, Yovsi RD.	Monogr Soc Res Child Dev. 2012 Dec;77(4):vii-viii, 1-87. doi: 10.1111/j.1540-5834.2012.00688.x.	Monogr Soc Res Child Dev	2012	10.1111/j.1540-5834.2012.00688.x	0	0	Abstract only
2	7542187	[Autotopagnosia ameliorated by looking at the image reflected in a mirror]	Tobita M, Hasegawa O, Nagatomo H, Yamaguchi S, Kurita R.	Rinsho Shinkeigaku. 1995 Mar;35(3):296-8.	Rinsho Shinkeigaku	1995		0	0	Japanese / Not online / No DOI
1	23261935	Response inhibition triggered by the briefly viewed image of a hand: Behavioural and electrophysiological evidence	Vainio L, Alén H, Hiltunen S, Lehikoinen K, Lindbäck H, Patrikainen A, Paavilainen P.	Neuropsychologia. 2013 Feb;51(3):493-9. doi: 10.1016/j.neuropsychologia.2012.12.004. Epub 2012 Dec 19.	Neuropsychologia	2013	10.1016/j.neuropsychologia.2012.12.004
1	24012310	A shared representation of the space near oneself and others in the human premotor cortex	Brozzoli C, Gentile G, Bergouignan L, Ehrsson HH.	Curr Biol. 2013 Sep 23;23(18):1764-8. doi: 10.1016/j.cub.2013.07.004. Epub 2013 Sep 5.	Curr Biol	2013	10.1016/j.cub.2013.07.004
1	33191926	Virtual Hand with Ambiguous Movement between the Self and Other Origin: Sense of Ownership and 'Other-Produced' Agency	Minoura M, Kojima K, Nomura S, Nishiyama Y, Kawai T, Gunji YP.	J Vis Exp. 2020 Oct 28;(164). doi: 10.3791/61755.	J Vis Exp	2020	10.3791/61755
1	30230557	Action-associated modulation of visual event-related potentials evoked by abstract and ecological stimuli	Csifcsák G, Balla VR, Dalos VD, Kilencz T, Biró EM, Urbán G, Szalóki S.	Psychophysiology. 2019 Feb;56(2):e13289. doi: 10.1111/psyp.13289. Epub 2018 Sep 19.	Psychophysiology	2019	10.1111/psyp.13289
1	31629195	Neurofunctional correlates of body-ownership and sense of agency: A meta-analytical account of self-consciousness	Seghezzi S, Giannini G, Zapparoli L.	Cortex. 2019 Dec;121:169-178. doi: 10.1016/j.cortex.2019.08.018. Epub 2019 Sep 19.	Cortex	2019	10.1016/j.cortex.2019.08.018
1	26071257	Non-informative vision enhances tactile acuity: A systematic review and meta-analysis	Eads J, Lorimer Moseley G, Hillier S.	Neuropsychologia. 2015 Aug;75:179-85. doi: 10.1016/j.neuropsychologia.2015.06.006. Epub 2015 Jun 9.	Neuropsychologia	2015	10.1016/j.neuropsychologia.2015.06.006
1	16839537	Self-attributed body-shadows modulate tactile attention	Pavani F, Galfano G.	Cognition. 2007 Jul;104(1):73-88. doi: 10.1016/j.cognition.2006.05.007. Epub 2006 Jul 12.	Cognition	2007	10.1016/j.cognition.2006.05.007
1	33668488	Analysing Touchscreen Gestures: A Study Based on Individuals with Down Syndrome Centred on Design for All	Martin-Gutierrez J, Del Rio Guerra MS.	Sensors (Basel). 2021 Feb 13;21(4):1328. doi: 10.3390/s21041328.	Sensors (Basel)	2021	10.3390/s21041328
1	32585432	Distorted perceptual face maps	Longo MR, Holmes M.	Acta Psychol (Amst). 2020 Jul;208:103128. doi: 10.1016/j.actpsy.2020.103128. Epub 2020 Jun 22.	Acta Psychol (Amst)	2020	10.1016/j.actpsy.2020.103128
1	32823956	Development of Real-Time Hand Gesture Recognition for Tabletop Holographic Display Interaction Using Azure Kinect	Lee C, Kim J, Cho S, Kim J, Yoo J, Kwon S.	Sensors (Basel). 2020 Aug 14;20(16):4566. doi: 10.3390/s20164566.	Sensors (Basel)	2020	10.3390/s20164566
1	31985250	Structural representations of fingers rely on both anatomical and spatial reference frames	Dolgilevica K, Longo MR, Tamè L.	J Exp Psychol Hum Percept Perform. 2020 Feb;46(2):125-130. doi: 10.1037/xhp0000715.	J Exp Psychol Hum Percept Perform	2020	10.1037/xhp0000715
1	32872508	Data Augmentation of Surface Electromyography for Hand Gesture Recognition	Tsinganos P, Cornelis B, Cornelis J, Jansen B, Skodras A.	Sensors (Basel). 2020 Aug 29;20(17):4892. doi: 10.3390/s20174892.	Sensors (Basel)	2020	10.3390/s20174892
1	30649514	Shared neurocognitive mechanisms of attenuating self-touch and illusory self-touch	Pyasik M, Salatino A, Burin D, Berti A, Ricci R, Pia L.	Soc Cogn Affect Neurosci. 2019 Feb 13;14(2):119-127. doi: 10.1093/scan/nsz002.	Soc Cogn Affect Neurosci	2019	10.1093/scan/nsz002
1	31581266	A real-time gesture recognition system using near-infrared imagery	Mantecón T, Del-Blanco CR, Jaureguizar F, García N.	PLoS One. 2019 Oct 3;14(10):e0223320. doi: 10.1371/journal.pone.0223320. eCollection 2019.	PLoS One	2019	10.1371/journal.pone.0223320
1	31494683	Sense of ownership and not the sense of agency is spatially bounded within the space reachable with the unaugmented hand	Mangalam M, Cutts SA, Fragaszy DM.	Exp Brain Res. 2019 Nov;237(11):2911-2924. doi: 10.1007/s00221-019-05645-5. Epub 2019 Sep 7.	Exp Brain Res	2019	10.1007/s00221-019-05645-5
1	31079236	Rubber hands in space: the role of distance and relative position in the rubber hand illusion	Kalckert A, Perera AT, Ganesan Y, Tan E.	Exp Brain Res. 2019 Jul;237(7):1821-1832. doi: 10.1007/s00221-019-05539-6. Epub 2019 May 11.	Exp Brain Res	2019	10.1007/s00221-019-05539-6
1	30766996	Anterior Intraparietal Area: A Hub in the Observed Manipulative Action Network	Lanzilotto M, Ferroni CG, Livi A, Gerbella M, Maranesi M, Borra E, Passarelli L, Gamberini M, Fogassi L, Bonini L, Orban GA.	Cereb Cortex. 2019 Apr 1;29(4):1816-1833. doi: 10.1093/cercor/bhz011.	Cereb Cortex	2019	10.1093/cercor/bhz011
1	30680422	Ease of hand rotation during active exploration of views of a 3-D object modulates view generalization	Sasaoka T, Asakura N, Inui T.	Exp Brain Res. 2019 Apr;237(4):939-951. doi: 10.1007/s00221-019-05474-6. Epub 2019 Jan 24.	Exp Brain Res	2019	10.1007/s00221-019-05474-6
1	30945910	Automatic imitation remains unaffected under cognitive load	Ramsey R, Darda KM, Downing PE.	J Exp Psychol Hum Percept Perform. 2019 May;45(5):601-615. doi: 10.1037/xhp0000632. Epub 2019 Apr 4.	J Exp Psychol Hum Percept Perform	2019	10.1037/xhp0000632
1	30925383	Disentangling motor planning and motor execution in unmedicated de novo Parkinson's disease patients: An fMRI study	Martin JA, Zimmermann N, Scheef L, Jankowski J, Paus S, Schild HH, Klockgether T, Boecker H.	Neuroimage Clin. 2019;22:101784. doi: 10.1016/j.nicl.2019.101784. Epub 2019 Mar 19.	Neuroimage Clin	2019	10.1016/j.nicl.2019.101784
1	30921397	Adults' visual recognition of actions simulations by finger gestures (ASFGs) produced by sighted and blind individuals	Valente D, Palama A, Malsert J, Bolens G, Gentaz E.	PLoS One. 2019 Mar 28;14(3):e0214371. doi: 10.1371/journal.pone.0214371. eCollection 2019.	PLoS One	2019	10.1371/journal.pone.0214371
1	30739061	Neural correlates of online cooperation during joint force production	Abe MO, Koike T, Okazaki S, Sugawara SK, Takahashi K, Watanabe K, Sadato N.	Neuroimage. 2019 May 1;191:150-161. doi: 10.1016/j.neuroimage.2019.02.003. Epub 2019 Feb 7.	Neuroimage	2019	10.1016/j.neuroimage.2019.02.003
1	31415588	What is the effect of bodily illusions on corticomotoneuronal excitability? A systematic review	Dilena A, Todd G, Berryman C, Rio E, Stanton TR.	PLoS One. 2019 Aug 15;14(8):e0219754. doi: 10.1371/journal.pone.0219754. eCollection 2019.	PLoS One	2019	10.1371/journal.pone.0219754
1	30417551	Shared neural and cognitive mechanisms in action and language: The multiscale information transfer framework	Blumenthal-Dramé A, Malaia E.	Wiley Interdiscip Rev Cogn Sci. 2019 Mar;10(2):e1484. doi: 10.1002/wcs.1484. Epub 2018 Nov 12.	Wiley Interdiscip Rev Cogn Sci	2019	10.1002/wcs.1484
1	30992031	Cerebellar activation associated with model-based estimation of tool-use consequences	Ueda S, Sakai H, Ueno K, Cheng K, Kumada T.	Behav Brain Funct. 2019 Apr 16;15(1):8. doi: 10.1186/s12993-019-0158-y.	Behav Brain Funct	2019	10.1186/s12993-019-0158-y
1	28655606	The non-linear development of the right hemispheric specialization for human face perception	Lochy A, de Heering A, Rossion B.	Neuropsychologia. 2019 Mar 18;126:10-19. doi: 10.1016/j.neuropsychologia.2017.06.029. Epub 2017 Jun 24.	Neuropsychologia	2019	10.1016/j.neuropsychologia.2017.06.029
1	31376287	Amygdala-prefrontal cortex connectivity increased during face discrimination but not time perception	Kale EH, Üstün S, Çiçek M.	Eur J Neurosci. 2019 Dec;50(11):3873-3888. doi: 10.1111/ejn.14537. Epub 2019 Sep 5.	Eur J Neurosci	2019	10.1111/ejn.14537
1	30033392	View-invariant representation of hand postures in the human lateral occipitotemporal cortex	Bracci S, Caramazza A, Peelen MV.	Neuroimage. 2018 Nov 1;181:446-452. doi: 10.1016/j.neuroimage.2018.07.001. Epub 2018 Jul 2.	Neuroimage	2018	10.1016/j.neuroimage.2018.07.001
1	30124314	Multisensory integration of signals for bodily self-awareness requires minimal cognitive effort	Fahey S, Charette L, Francis C, Zheng Z.	Can J Exp Psychol. 2018 Dec;72(4):244-252. doi: 10.1037/cep0000152. Epub 2018 Aug 20.	Can J Exp Psychol	2018	10.1037/cep0000152
1	29792367	Visual and visuomotor processing of hands and tools as a case study of cross talk between the dorsal and ventral streams	Almeida J, Amaral L, Garcea FE, Aguiar de Sousa D, Xu S, Mahon BZ, Martins IP.	Cogn Neuropsychol. 2018 Jul-Sep;35(5-6):288-303. doi: 10.1080/02643294.2018.1463980. Epub 2018 May 24.	Cogn Neuropsychol	2018	10.1080/02643294.2018.1463980
1	29317726	Revisiting the link between body and agency: visual movement congruency enhances intentional binding but is not body-specific	Zopf R, Polito V, Moore J.	Sci Rep. 2018 Jan 9;8(1):196. doi: 10.1038/s41598-017-18492-7.	Sci Rep	2018	10.1038/s41598-017-18492-7
1	29738793	Modulation of motor cortex activity in a visual working memory task of hand images	Galvez-Pol A, Forster B, Calvo-Merino B.	Neuropsychologia. 2018 Aug;117:75-83. doi: 10.1016/j.neuropsychologia.2018.05.005. Epub 2018 May 5.	Neuropsychologia	2018	10.1016/j.neuropsychologia.2018.05.005
1	30009839	The disappearing limb trick and the role of sensory suggestibility in illusion experience	Stone KD, Bullock F, Keizer A, Dijkerman HC.	Neuropsychologia. 2018 Aug;117:418-427. doi: 10.1016/j.neuropsychologia.2018.07.012. Epub 2018 Jul 18.	Neuropsychologia	2018	10.1016/j.neuropsychologia.2018.07.012
1	28965705	Social perception of others shapes one's own multisensory peripersonal space	Pellencin E, Paladino MP, Herbelin B, Serino A.	Cortex. 2018 Jul;104:163-179. doi: 10.1016/j.cortex.2017.08.033. Epub 2017 Sep 6.	Cortex	2018	10.1016/j.cortex.2017.08.033
1	29715581	Equal kinematics and visual context but different purposes: Observer's moral rules modulate motor resonance	Craighero L, Mele S.	Cortex. 2018 Jul;104:1-11. doi: 10.1016/j.cortex.2018.03.032. Epub 2018 Apr 9.	Cortex	2018	10.1016/j.cortex.2018.03.032
1	30266289	Rubber Hand Illusion survives Ventral Premotor area inhibition: A rTMS study	Peviani V, Magnani FG, Ciricugno A, Vecchi T, Bottini G.	Neuropsychologia. 2018 Nov;120:18-24. doi: 10.1016/j.neuropsychologia.2018.09.017. Epub 2018 Sep 26.	Neuropsychologia	2018	10.1016/j.neuropsychologia.2018.09.017
1	28572007	Reading the mind in the touch: Neurophysiological specificity in the communication of emotions by touch	Kirsch LP, Krahé C, Blom N, Crucianelli L, Moro V, Jenkinson PM, Fotopoulou A.	Neuropsychologia. 2018 Jul 31;116(Pt A):136-149. doi: 10.1016/j.neuropsychologia.2017.05.024. Epub 2017 May 29.	Neuropsychologia	2018	10.1016/j.neuropsychologia.2017.05.024
1	29122723	The neuronal network involved in self-attribution of an artificial hand: A lesion network-symptom-mapping study	Wawrzyniak M, Klingbeil J, Zeller D, Saur D, Classen J.	Neuroimage. 2018 Feb 1;166:317-324. doi: 10.1016/j.neuroimage.2017.11.011. Epub 2017 Nov 6.	Neuroimage	2018	10.1016/j.neuroimage.2017.11.011
1	27880880	Heartfelt embodiment: Changes in body-ownership and self-identification produce distinct changes in interoceptive accuracy	Filippetti ML, Tsakiris M.	Cognition. 2017 Feb;159:1-10. doi: 10.1016/j.cognition.2016.11.002. Epub 2016 Nov 20.	Cognition	2017	10.1016/j.cognition.2016.11.002
1	28822751	Using multi-level Bayesian lesion-symptom mapping to probe the body-part-specificity of gesture imitation skills	Achilles EIS, Weiss PH, Fink GR, Binder E, Price CJ, Hope TMH.	Neuroimage. 2017 Nov 1;161:94-103. doi: 10.1016/j.neuroimage.2017.08.036. Epub 2017 Aug 16.	Neuroimage	2017	10.1016/j.neuroimage.2017.08.036
1	28252978	Similar representations of emotions across faces and voices	Kuhn LK, Wydell T, Lavan N, McGettigan C, Garrido L.	Emotion. 2017 Sep;17(6):912-937. doi: 10.1037/emo0000282. Epub 2017 Mar 2.	Emotion	2017	10.1037/emo0000282
1	26969212	Transitivity, Space, and Hand: The Spatial Grounding of Syntax	Boiteau TW, Almor A.	Cogn Sci. 2017 May;41(4):848-891. doi: 10.1111/cogs.12355. Epub 2016 Mar 10.	Cogn Sci	2017	10.1111/cogs.12355
1	28134818	An Interactive Image Segmentation Method in Hand Gesture Recognition	Chen D, Li G, Sun Y, Kong J, Jiang G, Tang H, Ju Z, Yu H, Liu H.	Sensors (Basel). 2017 Jan 27;17(2):253. doi: 10.3390/s17020253.	Sensors (Basel)	2017	10.3390/s17020253
1	27915070	Vicarious ratings of social touch reflect the anatomical distribution & velocity tuning of C-tactile afferents: A hedonic homunculus?	Walker SC, Trotter PD, Woods A, McGlone F.	Behav Brain Res. 2017 Mar 1;320:91-96. doi: 10.1016/j.bbr.2016.11.046. Epub 2016 Nov 30.	Behav Brain Res	2017	10.1016/j.bbr.2016.11.046
1	29096552	Exploring differences between left and right hand motor imagery via spatio-temporal EEG microstate	Liu W, Liu X, Dai R, Tang X.	Comput Assist Surg (Abingdon). 2017 Dec;22(sup1):258-266. doi: 10.1080/24699322.2017.1389404. Epub 2017 Nov 3.	Comput Assist Surg (Abingdon)	2017	10.1080/24699322.2017.1389404
1	29869864	On manual laterality (handedness) in humans and its forensic significance - a literature review	Geserick G, Krocker K, Schmeling T.	Arch Kriminol. 2016 Mary;239(5-6):145-166.	Arch Kriminol	2016
1	27001175	Direction-dependent activation of the insular cortex during vertical and horizontal hand movements	Rousseau C, Fautrelle L, Papaxanthis C, Fadiga L, Pozzo T, White O.	Neuroscience. 2016 Jun 14;325:10-9. doi: 10.1016/j.neuroscience.2016.03.039. Epub 2016 Mar 18.	Neuroscience	2016	10.1016/j.neuroscience.2016.03.039
1	27535179	Activity in superior parietal cortex during training by observation predicts asymmetric learning levels across hands	Ossmy O, Mukamel R.	Sci Rep. 2016 Aug 18;6:32133. doi: 10.1038/srep32133.	Sci Rep	2016	10.1038/srep32133
1	27232952	Fooling the brain by mirroring the hand: Brain correlates of the perceptual capture of limb ownership	Franz EA, Fu Y, Moore M, Winter T, Mayne T, Debnath R, Stringer C.	Restor Neurol Neurosci. 2016 Sep 21;34(5):721-32. doi: 10.3233/RNN-150622.	Restor Neurol Neurosci	2016	10.3233/RNN-150622
1	27413556	Functional Connectivity Analysis of NIRS Data under Rubber Hand Illusion to Find a Biomarker of Sense of Ownership	Arizono N, Ohmura Y, Yano S, Kondo T.	Neural Plast. 2016;2016:6726238. doi: 10.1155/2016/6726238. Epub 2016 Jun 20.	Neural Plast	2016	10.1155/2016/6726238
1	27649341	Social cognition in people with schizophrenia: a cluster-analytic approach	Rocca P, Galderisi S, Rossi A, Bertolino A, Rucci P, Gibertoni D, Montemagni C, Sigaudo M, Mucci A, Bucci P, Acciavatti T, Aguglia E, Amore M, Bellomo A, De Ronchi D, Dell'Osso L, Di Fabio F, Girardi P, Goracci A, Marchesi C, Monteleone P, Niolu C, Pinna F, Roncone R, Sacchetti E, Santonastaso P, Zeppegno P, Maj M; Italian Network for Research on Psychoses.	Psychol Med. 2016 Oct;46(13):2717-29. doi: 10.1017/S0033291716001100.	Psychol Med	2016	10.1017/S0033291716001100
1	26562332	The body and objects represented in the ventral stream of the parieto-premotor network	Murata A, Wen W, Asama H.	Neurosci Res. 2016 Mar;104:4-15. doi: 10.1016/j.neures.2015.10.010. Epub 2015 Nov 10.	Neurosci Res	2016	10.1016/j.neures.2015.10.010
1	26986838	Importance of human right inferior frontoparietal network connected by inferior branch of superior longitudinal fasciculus tract in corporeal awareness of kinesthetic illusory movement	Amemiya K, Naito E.	Cortex. 2016 May;78:15-30. doi: 10.1016/j.cortex.2016.01.017. Epub 2016 Feb 17.	Cortex	2016	10.1016/j.cortex.2016.01.017
1	27367793	Language, gesture, and handedness: Evidence for independent lateralized networks	Häberling IS, Corballis PM, Corballis MC.	Cortex. 2016 Sep;82:72-85. doi: 10.1016/j.cortex.2016.06.003. Epub 2016 Jun 11.	Cortex	2016	10.1016/j.cortex.2016.06.003
1	27294678	An observational study of implicit motor imagery using laterality recognition of the hand after stroke	Amesz S, Tessari A, Ottoboni G, Marsden J.	Brain Inj. 2016;30(8):999-1004. doi: 10.3109/02699052.2016.1147600. Epub 2016 Jun 13.	Brain Inj	2016	10.3109/02699052.2016.1147600
1	27163801	Prolonged Visual Facial Grasp in Frontotemporal Dementia	Paholpak P, Li-Jung L, Carr DR, Jimenez E, Barrows RJ, Sabodash V, Mendez MF.	J Alzheimers Dis. 2016 May 7;53(1):327-35. doi: 10.3233/JAD-150864.	J Alzheimers Dis	2016	10.3233/JAD-150864
1	25851057	The interaction between self-bias and reward: Evidence for common and distinct processes	Sui J, Humphreys GW.	Q J Exp Psychol (Hove). 2015;68(10):1952-64. doi: 10.1080/17470218.2015.1023207. Epub 2015 Apr 8.	Q J Exp Psychol (Hove)	2015	10.1080/17470218.2015.1023207
1	26061273	Writing in the Air: Contributions of Finger Movement to Cognitive Processing	Itaguchi Y, Yamada C, Fukuzawa K.	PLoS One. 2015 Jun 10;10(6):e0128419. doi: 10.1371/journal.pone.0128419. eCollection 2015.	PLoS One	2015	10.1371/journal.pone.0128419
1	25792444	New reflections on agency and body ownership: The moving rubber hand illusion in the mirror	Jenkinson PM, Preston C.	Conscious Cogn. 2015 May;33:432-42. doi: 10.1016/j.concog.2015.02.020. Epub 2015 Mar 17.	Conscious Cogn	2015	10.1016/j.concog.2015.02.020
1	26123380	Cortical kinematic processing of executed and observed goal-directed hand actions	Marty B, Bourguignon M, Jousmäki V, Wens V, Op de Beeck M, Van Bogaert P, Goldman S, Hari R, De Tiège X.	Neuroimage. 2015 Oct 1;119:221-8. doi: 10.1016/j.neuroimage.2015.06.064. Epub 2015 Jun 27.	Neuroimage	2015	10.1016/j.neuroimage.2015.06.064
1	25557766	Binding body and self in visuo-vestibular conflicts	Macauda G, Bertolini G, Palla A, Straumann D, Brugger P, Lenggenhager B.	Eur J Neurosci. 2015 Mar;41(6):810-7. doi: 10.1111/ejn.12809. Epub 2014 Dec 30.	Eur J Neurosci	2015	10.1111/ejn.12809
1	26095674	Functional connectivity associated with hand shape generation: Imitating novel hand postures and pantomiming tool grips challenge different nodes of a shared neural network	Vingerhoets G, Clauwaert A.	Hum Brain Mapp. 2015 Sep;36(9):3426-40. doi: 10.1002/hbm.22853. Epub 2015 Jun 12.	Hum Brain Mapp	2015	10.1002/hbm.22853
1	25580901	Depth camera-based 3D hand gesture controls with immersive tactile feedback for natural mid-air gesture interactions	Kim K, Kim J, Choi J, Kim J, Lee S.	Sensors (Basel). 2015 Jan 8;15(1):1022-46. doi: 10.3390/s150101022.	Sensors (Basel)	2015	10.3390/s150101022
1	25511522	The effect of motor familiarity during simple finger opposition tasks	Plata Bello J, Modroño C, Marcano F, González-Mora JL.	Brain Imaging Behav. 2015 Dec;9(4):828-38. doi: 10.1007/s11682-014-9340-x.	Brain Imaging Behav	2015	10.1007/s11682-014-9340-x
1	26132224	A Kinect-Based Sign Language Hand Gesture Recognition System for Hearing- and Speech-Impaired: A Pilot Study of Pakistani Sign Language	Halim Z, Abbas G.	Assist Technol. 2015 Spring;27(1):34-43. doi: 10.1080/10400435.2014.952845.	Assist Technol	2015	10.1080/10400435.2014.952845
1	25583608	Patterns of neural activity in the human ventral premotor cortex reflect a whole-body multisensory percept	Gentile G, Björnsdotter M, Petkova VI, Abdulkarim Z, Ehrsson HH.	Neuroimage. 2015 Apr 1;109:328-40. doi: 10.1016/j.neuroimage.2015.01.008. Epub 2015 Jan 9.	Neuroimage	2015	10.1016/j.neuroimage.2015.01.008
1	25311046	Three-dimensional coherence of the conscious body image	Longo MR.	Q J Exp Psychol (Hove). 2015;68(6):1116-23. doi: 10.1080/17470218.2014.975731. Epub 2014 Nov 18.	Q J Exp Psychol (Hove)	2015	10.1080/17470218.2014.975731
1	26366563	Seeing Touches Early in Life	Addabbo M, Longhi E, Bolognini N, Senna I, Tagliabue P, Macchi Cassia V, Turati C.	PLoS One. 2015 Sep 14;10(9):e0134549. doi: 10.1371/journal.pone.0134549. eCollection 2015.	PLoS One	2015	10.1371/journal.pone.0134549
1	26245648	How preparation to touch or grasp alters visual size perception	Vishton PM, Jones ED, Stevens JA.	Cogn Process. 2015 Sep;16 Suppl 1:431-5. doi: 10.1007/s10339-015-0686-9.	Cogn Process	2015	10.1007/s10339-015-0686-9
1	26072517	Reassessing cortical reorganization in the primary sensorimotor cortex following arm amputation	Makin TR, Scholz J, Henderson Slater D, Johansen-Berg H, Tracey I.	Brain. 2015 Aug;138(Pt 8):2140-6. doi: 10.1093/brain/awv161. Epub 2015 Jun 13.	Brain	2015	10.1093/brain/awv161
1	24867747	On facial asymmetry and self-perception	Lu SM, Bartlett SP.	Plast Reconstr Surg. 2014 Jun;133(6):873e-881e. doi: 10.1097/PRS.0000000000000211.	Plast Reconstr Surg	2014	10.1097/PRS.0000000000000211
1	24759681	Body ownership and beyond: connections between cognitive neuroscience and linguistic typology	Kemmerer D.	Conscious Cogn. 2014 May;26:189-96. doi: 10.1016/j.concog.2014.03.009. Epub 2014 Apr 20.	Conscious Cogn	2014	10.1016/j.concog.2014.03.009
1	24412686	Illusory self-identification with an avatar reduces arousal responses to painful stimuli	Romano D, Pfeiffer C, Maravita A, Blanke O.	Behav Brain Res. 2014 Mar 15;261:275-81. doi: 10.1016/j.bbr.2013.12.049. Epub 2014 Jan 8.	Behav Brain Res	2014	10.1016/j.bbr.2013.12.049
1	24556946	Brain activity and the perception of self-agency while viewing a video of tool manipulation: a functional near-infrared spectroscopy study	Wakata S, Morioka S.	Neuroreport. 2014 Apr 16;25(6):422-6. doi: 10.1097/WNR.0000000000000131.	Neuroreport	2014	10.1097/WNR.0000000000000131
1	25286241	The spatial distance rule in the moving and classical rubber hand illusions	Kalckert A, Ehrsson HH.	Conscious Cogn. 2014 Nov;30:118-32. doi: 10.1016/j.concog.2014.08.022. Epub 2014 Oct 3.	Conscious Cogn	2014	10.1016/j.concog.2014.08.022
1	25481470	Anosognosia for hemiparesis after left-sided stroke	Baier B, Vucurevic G, Müller-Forell W, Glassl O, Geber C, Dieterich M, Karnath HO.	Cortex. 2014 Dec;61:120-6. doi: 10.1016/j.cortex.2014.07.017. Epub 2014 Aug 7.	Cortex	2014	10.1016/j.cortex.2014.07.017
1	25046697	Pure associative tactile agnosia for the left hand: clinical and anatomo-functional correlations	Veronelli L, Ginex V, Dinacci D, Cappa SF, Corbo M.	Cortex. 2014 Sep;58:206-16. doi: 10.1016/j.cortex.2014.06.015. Epub 2014 Jul 1.	Cortex	2014	10.1016/j.cortex.2014.06.015
1	25138156	First-hand sensory experience plays a limited role in children's early understanding of seeing and hearing as sources of knowledge: evidence from typically hearing and deaf children	Schmidt E, Pyers J.	Br J Dev Psychol. 2014 Nov;32(4):454-67. doi: 10.1111/bjdp.12057. Epub 2014 Aug 20.	Br J Dev Psychol	2014	10.1111/bjdp.12057
1	24990921	Neural correlates of finger gnosis	Rusconi E, Tamè L, Furlan M, Haggard P, Demarchi G, Adriani M, Ferrari P, Braun C, Schwarzbach J.	J Neurosci. 2014 Jul 2;34(27):9012-23. doi: 10.1523/JNEUROSCI.3119-13.2014.	J Neurosci	2014	10.1523/JNEUROSCI.3119-13.2014
1	24950715	The influence of emotion on keyboard typing: an experimental study using visual stimuli	Lee PM, Tsui WH, Hsiao TC.	Biomed Eng Online. 2014 Jun 20;13:81. doi: 10.1186/1475-925X-13-81.	Biomed Eng Online	2014	10.1186/1475-925X-13-81
1	23987097	Why does gaze enhance mimicry? Placing gaze-mimicry effects in relation to other gaze phenomena	Wang Y, Hamilton AF.	Q J Exp Psychol (Hove). 2014;67(4):747-62. doi: 10.1080/17470218.2013.828316. Epub 2013 Aug 29.	Q J Exp Psychol (Hove)	2014	10.1080/17470218.2013.828316
1	25474200	Recognizing age-separated face images: humans and machines	Yadav D, Singh R, Vatsa M, Noore A.	PLoS One. 2014 Dec 4;9(12):e112234. doi: 10.1371/journal.pone.0112234. eCollection 2014.	PLoS One	2014	10.1371/journal.pone.0112234
1	23993906	Multisensory integration across exteroceptive and interoceptive domains modulates self-experience in the rubber-hand illusion	Suzuki K, Garfinkel SN, Critchley HD, Seth AK.	Neuropsychologia. 2013 Nov;51(13):2909-17. doi: 10.1016/j.neuropsychologia.2013.08.014. Epub 2013 Aug 28.	Neuropsychologia	2013	10.1016/j.neuropsychologia.2013.08.014
1	23574539	The invisible hand illusion: multisensory integration leads to the embodiment of a discrete volume of empty space	Guterstam A, Gentile G, Ehrsson HH.	J Cogn Neurosci. 2013 Jul;25(7):1078-99. doi: 10.1162/jocn_a_00393. Epub 2013 Apr 11.	J Cogn Neurosci	2013	10.1162/jocn_a_00393
1	23515625	Grasping in wonderland: altering the visual size of the body recalibrates the body schema	Bernardi NF, Marino BF, Maravita A, Castelnuovo G, Tebano R, Bricolo E.	Exp Brain Res. 2013 May;226(4):585-94. doi: 10.1007/s00221-013-3467-7. Epub 2013 Mar 21.	Exp Brain Res	2013	10.1007/s00221-013-3467-7
1	23192338	Facilitation and interference in spatial and body reference frames	Wiggett AJ, Downing PE, Tipper SP.	Exp Brain Res. 2013 Mar;225(1):119-31. doi: 10.1007/s00221-012-3353-8. Epub 2012 Nov 29.	Exp Brain Res	2013	10.1007/s00221-012-3353-8
1	23767924	Visual-motor interactions during action observation are shaped by cognitive context	Bortoletto M, Baker KS, Mattingley JB, Cunnington R.	J Cogn Neurosci. 2013 Nov;25(11):1794-806. doi: 10.1162/jocn_a_00431. Epub 2013 Jun 14.	J Cogn Neurosci	2013	10.1162/jocn_a_00431
1	22677570	Electrophysiological study of face inversion effects in Williams syndrome	Nakamura M, Watanabe S, Inagaki M, Hirai M, Miki K, Honda Y, Kakigi R.	Brain Dev. 2013 Apr;35(4):323-30. doi: 10.1016/j.braindev.2012.05.010. Epub 2012 Jun 6.	Brain Dev	2013	10.1016/j.braindev.2012.05.010
1	23428877	Local-learning-based neuron selection for grasping gesture prediction in motor brain machine interfaces	Xu K, Wang Y, Wang Y, Wang F, Hao Y, Zhang S, Zhang Q, Chen W, Zheng X.	J Neural Eng. 2013 Apr;10(2):026008. doi: 10.1088/1741-2560/10/2/026008. Epub 2013 Feb 21.	J Neural Eng	2013	10.1088/1741-2560/10/2/026008
1	23205418	The nature of goal-directed action representations in infancy	Sommerville JA, Upshaw MB, Loucks J.	Adv Child Dev Behav. 2012;43:351-87. doi: 10.1016/b978-0-12-397919-3.00013-7.	Adv Child Dev Behav	2012	10.1016/b978-0-12-397919-3.00013-7
1	22343022	Eye-hand coordination when the body moves: dynamic egocentric and exocentric sensory encoding	Tagliabue M, McIntyre J.	Neurosci Lett. 2012 Mar 28;513(1):78-83. doi: 10.1016/j.neulet.2012.02.011. Epub 2012 Feb 11.	Neurosci Lett	2012	10.1016/j.neulet.2012.02.011
1	22776450	Automatic prediction error responses to hands with unexpected laterality: an electrophysiological study	Stefanics G, Czigler I.	Neuroimage. 2012 Oct 15;63(1):253-61. doi: 10.1016/j.neuroimage.2012.06.068. Epub 2012 Jul 6.	Neuroimage	2012	10.1016/j.neuroimage.2012.06.068
1	22465861	Understanding motor acts and motor intentions in Williams syndrome	Sparaci L, Stefanini S, Marotta L, Vicari S, Rizzolatti G.	Neuropsychologia. 2012 Jun;50(7):1639-49. doi: 10.1016/j.neuropsychologia.2012.03.019. Epub 2012 Mar 24.	Neuropsychologia	2012	10.1016/j.neuropsychologia.2012.03.019
1	23036041	Mirror writing: a tachistoscopic study of a woman suffering from migraine when writing with the right hand	Nakano M, Tanaka S, Izuno K, Ichihara S.	J Clin Exp Neuropsychol. 2012;34(10):1080-8. doi: 10.1080/13803395.2012.727784. Epub 2012 Oct 4.	J Clin Exp Neuropsychol	2012	10.1080/13803395.2012.727784
1	21968875	A bias to detail: how hand position modulates visual learning and visual memory	Davoli CC, Brockmole JR, Goujon A.	Mem Cognit. 2012 Apr;40(3):352-9. doi: 10.3758/s13421-011-0147-3.	Mem Cognit	2012	10.3758/s13421-011-0147-3
1	22154499	20 years later: a second look on DF's motor behaviour	Himmelbach M, Boehme R, Karnath HO.	Neuropsychologia. 2012 Jan;50(1):139-44. doi: 10.1016/j.neuropsychologia.2011.11.011. Epub 2011 Nov 19.	Neuropsychologia	2012	10.1016/j.neuropsychologia.2011.11.011
1	22086494	Manual matching of perceived surface orientation is affected by arm posture: evidence of calibration between proprioception and visual experience in near space	Li Z, Durgin FH.	Exp Brain Res. 2012 Jan;216(2):299-309. doi: 10.1007/s00221-011-2934-2. Epub 2011 Nov 16.	Exp Brain Res	2012	10.1007/s00221-011-2934-2
1	23366260	Continuous decoding of motor attempt and motor imagery from EEG activity in spinal cord injury patients	López-Larraz E, Antelis JM, Montesano L, Gil-Agudo A, Minguez J.	Annu Int Conf IEEE Eng Med Biol Soc. 2012;2012:1798-801. doi: 10.1109/EMBC.2012.6346299.	Annu Int Conf IEEE Eng Med Biol Soc	2012	10.1109/EMBC.2012.6346299
1	22836180	Brain responses to handwritten and printed letters differentially depend on the activation state of the primary motor cortex	Wamain Y, Tallet J, Zanone PG, Longcamp M.	Neuroimage. 2012 Nov 15;63(3):1766-73. doi: 10.1016/j.neuroimage.2012.07.020. Epub 2012 Jul 23.	Neuroimage	2012	10.1016/j.neuroimage.2012.07.020
1	21531470	Nesting of asymmetric functions in skilled bimanual action: dynamics of hammering behavior of bead craftsmen	Nonaka T, Bril B.	Hum Mov Sci. 2012 Feb;31(1):55-77. doi: 10.1016/j.humov.2010.08.013.	Hum Mov Sci	2012	10.1016/j.humov.2010.08.013
1	22015854	FMRI-adaptation to highly-rendered color photographs of animals and manipulable artifacts during a classification task	Chouinard PA, Goodale MA.	Neuroimage. 2012 Feb 1;59(3):2941-51. doi: 10.1016/j.neuroimage.2011.09.073. Epub 2011 Oct 8.	Neuroimage	2012	10.1016/j.neuroimage.2011.09.073
1	22288405	Specificity of dyspraxia in children with autism	MacNeil LK, Mostofsky SH.	Neuropsychology. 2012 Mar;26(2):165-71. doi: 10.1037/a0026955. Epub 2012 Jan 30.	Neuropsychology	2012	10.1037/a0026955
1	22928907	Massive somatic deafferentation and motor deefferentation of the lower part of the body impair its visual recognition: a psychophysical study of patients with spinal cord injury	Pernigo S, Moro V, Avesani R, Miatello C, Urgesi C, Aglioti SM.	Eur J Neurosci. 2012 Dec;36(11):3509-18. doi: 10.1111/j.1460-9568.2012.08266.x. Epub 2012 Aug 28.	Eur J Neurosci	2012	10.1111/j.1460-9568.2012.08266.x
1	21725038	The modular neuroarchitecture of social judgments on faces	Bzdok D, Langner R, Hoffstaedter F, Turetsky BI, Zilles K, Eickhoff SB.	Cereb Cortex. 2012 Apr;22(4):951-61. doi: 10.1093/cercor/bhr166. Epub 2011 Jul 1.	Cereb Cortex	2012	10.1093/cercor/bhr166
1	21969696	The role of self-touch in somatosensory and body representation disorders after stroke	van Stralen HE, van Zandvoort MJ, Dijkerman HC.	Philos Trans R Soc Lond B Biol Sci. 2011 Nov 12;366(1581):3142-52. doi: 10.1098/rstb.2011.0163.	Philos Trans R Soc Lond B Biol Sci	2011	10.1098/rstb.2011.0163
1	21838566	The self-image in borderline personality disorder: an in-depth qualitative research study	Dammann G, Hügli C, Selinger J, Gremaud-Heitz D, Sollberger D, Wiesbeck GA, Küchenhoff J, Walter M.	J Pers Disord. 2011 Aug;25(4):517-27. doi: 10.1521/pedi.2011.25.4.517.	J Pers Disord	2011	10.1521/pedi.2011.25.4.517
1	21442633	Do rhesus monkeys recognize themselves in mirrors?	Anderson JR, Gallup GG Jr.	Am J Primatol. 2011 Jul;73(7):603-6. doi: 10.1002/ajp.20950. Epub 2011 Mar 25.	Am J Primatol	2011	10.1002/ajp.20950
1	20392680	Body dysmorphia, self-mutilation and the reconstructive surgeon	Chan JK, Jones SM, Heywood AJ.	J Plast Reconstr Aesthet Surg. 2011 Jan;64(1):4-8. doi: 10.1016/j.bjps.2010.03.029. Epub 2010 Apr 13.	J Plast Reconstr Aesthet Surg	2011	10.1016/j.bjps.2010.03.029
1	21621425	Two hands are better than one: a new assessment method and a new interpretation of the non-visual illusion of self-touch	White RC, Aimola Davies AM, Davies M.	Conscious Cogn. 2011 Sep;20(3):956-64. doi: 10.1016/j.concog.2011.03.021. Epub 2011 May 28.	Conscious Cogn	2011	10.1016/j.concog.2011.03.021
1	21882721	Haptic object recognition: how important are depth cues and plane orientation?	Lawson R, Bracken S.	Perception. 2011;40(5):576-97. doi: 10.1068/p6786.	Perception	2011	10.1068/p6786
1	21936300	Reference frame preferences in haptics differ for the blind and sighted in the horizontal but not in the vertical plane	Struiksma ME, Noordzij ML, Postma A.	Perception. 2011;40(6):725-38. doi: 10.1068/p6805.	Perception	2011	10.1068/p6805
1	21503652	Sense of agency in joint action: influence of human and computer co-actors	Obhi SS, Hall P.	Exp Brain Res. 2011 Jun;211(3-4):663-70. doi: 10.1007/s00221-011-2662-7. Epub 2011 Apr 19.	Exp Brain Res	2011	10.1007/s00221-011-2662-7
1	21859607	Object discrimination with an artificial hand using electrical stimulation of peripheral tactile and proprioceptive pathways with intrafascicular electrodes	Horch K, Meek S, Taylor TG, Hutchinson DT.	IEEE Trans Neural Syst Rehabil Eng. 2011 Oct;19(5):483-9. doi: 10.1109/TNSRE.2011.2162635. Epub 2011 Aug 22.	IEEE Trans Neural Syst Rehabil Eng	2011	10.1109/TNSRE.2011.2162635
1	21213193	Effects of motor intention on the perception of somatosensory events: a behavioural and functional magnetic resonance imaging study	Jackson SR, Parkinson A, Pears SL, Nam SH.	Q J Exp Psychol (Hove). 2011 May;64(5):839-54. doi: 10.1080/17470218.2010.529580. Epub 2011 Jan 6.	Q J Exp Psychol (Hove)	2011	10.1080/17470218.2010.529580
1	21252109	Robotic touch shifts perception of embodiment to a prosthesis in targeted reinnervation amputees	Marasco PD, Kim K, Colgate JE, Peshkin MA, Kuiken TA.	Brain. 2011 Mar;134(Pt 3):747-58. doi: 10.1093/brain/awq361. Epub 2011 Jan 20.	Brain	2011	10.1093/brain/awq361
1	21497826	The role of vision in the development of finger-number interactions: Finger-counting and finger-montring in blind children	Crollen V, Mahe R, Collignon O, Seron X.	J Exp Child Psychol. 2011 Aug;109(4):525-39. doi: 10.1016/j.jecp.2011.03.011. Epub 2011 Apr 16.	J Exp Child Psychol	2011	10.1016/j.jecp.2011.03.011
1	21215275	Grasping the other's attention: the role of animacy in action cueing of joint attention	Lindemann O, Nuku P, Rueschemeyer SA, Bekkering H.	Vision Res. 2011 Apr 22;51(8):940-4. doi: 10.1016/j.visres.2010.12.009. Epub 2011 Jan 5.	Vision Res	2011	10.1016/j.visres.2010.12.009
1	21625492	Perception of biological motion in schizophrenia and healthy individuals: a behavioral and FMRI study	Kim J, Park S, Blake R.	PLoS One. 2011;6(5):e19971. doi: 10.1371/journal.pone.0019971. Epub 2011 May 20.	PLoS One	2011	10.1371/journal.pone.0019971
1	21256186	Brain activity associated with recognition of appropriate action selection based on allocentric perspectives	Shibata H, Inui T.	Neurosci Lett. 2011 Mar 24;491(3):187-91. doi: 10.1016/j.neulet.2011.01.033. Epub 2011 Jan 20.	Neurosci Lett	2011	10.1016/j.neulet.2011.01.033
1	20832476	Exploring the neural correlates of goal-directed action and intention understanding	Carter EJ, Hodgins JK, Rakison DH.	Neuroimage. 2011 Jan 15;54(2):1634-42. doi: 10.1016/j.neuroimage.2010.08.077. Epub 2010 Sep 9.	Neuroimage	2011	10.1016/j.neuroimage.2010.08.077
1	20974271	Neural representation of observed actions in the parietal and premotor cortex	Ogawa K, Inui T.	Neuroimage. 2011 May 15;56(2):728-35. doi: 10.1016/j.neuroimage.2010.10.043. Epub 2010 Oct 23.	Neuroimage	2011	10.1016/j.neuroimage.2010.10.043
1	21586329	Distinct anatomy for visual search and bisection: a neuroimaging study	Revill KP, Karnath HO, Rorden C.	Neuroimage. 2011 Jul 15;57(2):476-81. doi: 10.1016/j.neuroimage.2011.04.066. Epub 2011 May 7.	Neuroimage	2011	10.1016/j.neuroimage.2011.04.066
1	21597929	It is all me: the effect of viewpoint on visual-vestibular recalibration	Schomaker J, Tesch J, Bülthoff HH, Bresciani JP.	Exp Brain Res. 2011 Sep;213(2-3):245-56. doi: 10.1007/s00221-011-2723-y. Epub 2011 May 20.	Exp Brain Res	2011	10.1007/s00221-011-2723-y
1	20185337	Tactile expectations and the perception of self-touch: an investigation using the rubber hand paradigm	White RC, Aimola Davies AM, Halleen TJ, Davies M.	Conscious Cogn. 2010 Jun;19(2):505-19. doi: 10.1016/j.concog.2009.08.003. Epub 2010 Feb 24.	Conscious Cogn	2010	10.1016/j.concog.2009.08.003
1	21098810	"Feeling" the pain of those who are different from us: Modulation of EEG in the mu/alpha range	Perry A, Bentin S, Bartal IB, Lamm C, Decety J.	Cogn Affect Behav Neurosci. 2010 Dec;10(4):493-504. doi: 10.3758/CABN.10.4.493.	Cogn Affect Behav Neurosci	2010	10.3758/CABN.10.4.493
1	20698477	Visual capture of action, experience of ownership, and the illusion of self-touch: a new rubber hand paradigm	Aimola Davies AM, White RC, Thew G, Aimola NM, Davies M.	Perception. 2010;39(6):830-8. doi: 10.1068/p6610.	Perception	2010	10.1068/p6610
1	20359825	Mirrored, imagined and executed movements differentially activate sensorimotor cortex in amputees with and without phantom limb pain	Diers M, Christmann C, Koeppe C, Ruf M, Flor H.	Pain. 2010 May;149(2):296-304. doi: 10.1016/j.pain.2010.02.020. Epub 2010 Mar 31.	Pain	2010	10.1016/j.pain.2010.02.020
1	20178950	Top-down modulation of motor priming by belief about animacy	Liepelt R, Brass M.	Exp Psychol. 2010;57(3):221-7. doi: 10.1027/1618-3169/a000028.	Exp Psychol	2010	10.1027/1618-3169/a000028
1	20006682	Anterior intraparietal cortex codes complexity of observed hand movements	Biagi L, Cioni G, Fogassi L, Guzzetta A, Tosetti M.	Brain Res Bull. 2010 Mar 16;81(4-5):434-40. doi: 10.1016/j.brainresbull.2009.12.002. Epub 2009 Dec 16.	Brain Res Bull	2010	10.1016/j.brainresbull.2009.12.002
1	20117118	Mirror, mirror, on the wall, is that even my hand at all? Changes in the afterimage of one's reflection in a mirror in response to bodily movement	Ritchie JB, Carlson T.	Neuropsychologia. 2010 Apr;48(5):1495-500. doi: 10.1016/j.neuropsychologia.2010.01.020. Epub 2010 Feb 1.	Neuropsychologia	2010	10.1016/j.neuropsychologia.2010.01.020
1	19819732	Masked response priming in expert typists	Heinemann A, Kiesel A, Pohl C, Kunde W.	Conscious Cogn. 2010 Mar;19(1):399-407. doi: 10.1016/j.concog.2009.09.003. Epub 2009 Oct 12.	Conscious Cogn	2010	10.1016/j.concog.2009.09.003
1	20388605	A learning model for the automated assessment of hand-drawn images for visuo-spatial neglect rehabilitation	Liang Y, Fairhurst MC, Guest RM, Potter JM.	IEEE Trans Neural Syst Rehabil Eng. 2010 Oct;18(5):560-70. doi: 10.1109/TNSRE.2010.2047605. Epub 2010 Apr 12.	IEEE Trans Neural Syst Rehabil Eng	2010	10.1109/TNSRE.2010.2047605
1	20431875	Eye-hand coordination of symmetric bimanual reaching tasks: temporal aspects	Srinivasan D, Martin BJ.	Exp Brain Res. 2010 Jun;203(2):391-405. doi: 10.1007/s00221-010-2241-3. Epub 2010 Apr 30.	Exp Brain Res	2010	10.1007/s00221-010-2241-3
1	20060912	Understanding actors and object-goals in the human brain	Ramsey R, Hamilton AF.	Neuroimage. 2010 Apr 15;50(3):1142-7. doi: 10.1016/j.neuroimage.2009.12.124. Epub 2010 Jan 11.	Neuroimage	2010	10.1016/j.neuroimage.2009.12.124
1	20696217	Passive tactile recognition of geometrical shape in humans: An fMRI study	Savini N, Babiloni C, Brunetti M, Caulo M, Del Gratta C, Perrucci MG, Rossini PM, Romani GL, Ferretti A.	Brain Res Bull. 2010 Oct 30;83(5):223-31. doi: 10.1016/j.brainresbull.2010.08.001. Epub 2010 Aug 7.	Brain Res Bull	2010	10.1016/j.brainresbull.2010.08.001
1	18620343	Seeing the hand boosts feeling on the cheek	Serino A, Padiglioni S, Haggard P, Làdavas E.	Cortex. 2009 May;45(5):602-9. doi: 10.1016/j.cortex.2008.03.008. Epub 2008 Jun 5.	Cortex	2009	10.1016/j.cortex.2008.03.008
1	20192129	Rubber hand illusions and size-weight illusions: self-representation modulates representation of external objects	Haggard P, Jundi S.	Perception. 2009;38(12):1796-803. doi: 10.1068/p6399.	Perception	2009	10.1068/p6399
1	19172650	Effects of different viewing perspectives on somatosensory activations during observation of touch	Schaefer M, Xu B, Flor H, Cohen LG.	Hum Brain Mapp. 2009 Sep;30(9):2722-30. doi: 10.1002/hbm.20701.	Hum Brain Mapp	2009	10.1002/hbm.20701
1	19586188	Action type and goal type modulate goal-directed gaze shifts in 14-month-old infants	Gredebäck G, Stasiewicz D, Falck-Ytter T, von Hofsten C, Rosander K.	Dev Psychol. 2009 Jul;45(4):1190-4. doi: 10.1037/a0015667.	Dev Psychol	2009	10.1037/a0015667
1	18841353	Interactions of different body parts in peripersonal space: how vision of the foot influences tactile perception at the hand	Schicke T, Bauer F, Röder B.	Exp Brain Res. 2009 Feb;192(4):703-15. doi: 10.1007/s00221-008-1587-2. Epub 2008 Oct 8.	Exp Brain Res	2009	10.1007/s00221-008-1587-2
1	18925389	Language-induced motor activity in bi-manual object lifting	Scorolli C, Borghi AM, Glenberg A.	Exp Brain Res. 2009 Feb;193(1):43-53. doi: 10.1007/s00221-008-1593-4. Epub 2008 Oct 17.	Exp Brain Res	2009	10.1007/s00221-008-1593-4
1	19733757	Cognitive maps and attention	Hardt O, Nadel L.	Prog Brain Res. 2009;176:181-94. doi: 10.1016/S0079-6123(09)17610-0.	Prog Brain Res	2009	10.1016/S0079-6123(09)17610-0
1	19363605	Developmental contributions to motor sequence learning	Savion-Lemieux T, Bailey JA, Penhune VB.	Exp Brain Res. 2009 May;195(2):293-306. doi: 10.1007/s00221-009-1786-5. Epub 2009 Apr 11.	Exp Brain Res	2009	10.1007/s00221-009-1786-5
1	17977930	Shape distortion produced by isolated mismatch between vision and proprioception	Malfait N, Henriques DY, Gribble PL.	J Neurophysiol. 2008 Jan;99(1):231-43. doi: 10.1152/jn.00507.2007. Epub 2007 Oct 31.	J Neurophysiol	2008	10.1152/jn.00507.2007
1	18317682	Multiple aspects related to self-awareness and the awareness of others: an electroencephalography study	Walla P, Duregger C, Greiner K, Thurner S, Ehrenberger K.	J Neural Transm (Vienna). 2008 Jul;115(7):983-92. doi: 10.1007/s00702-008-0035-6. Epub 2008 Mar 4.	J Neural Transm (Vienna)	2008	10.1007/s00702-008-0035-6
1	18766025	Differences in finger localisation performance of patients with finger agnosia	Anema HA, Kessels RP, de Haan EH, Kappelle LJ, Leijten FS, van Zandvoort MJ, Dijkerman HC.	Neuroreport. 2008 Sep 17;19(14):1429-33. doi: 10.1097/WNR.0b013e32830e017b.	Neuroreport	2008	10.1097/WNR.0b013e32830e017b
1	18076872	An effect of spatial-temporal association of response codes: understanding the cognitive representations of time	Vallesi A, Binns MA, Shallice T.	Cognition. 2008 May;107(2):501-27. doi: 10.1016/j.cognition.2007.10.011. Epub 2008 Feb 20.	Cognition	2008	10.1016/j.cognition.2007.10.011
1	18368397	Allocentric and egocentric reference frames in the processing of three-dimensional haptic space	Volcic R, Kappers AM.	Exp Brain Res. 2008 Jun;188(2):199-213. doi: 10.1007/s00221-008-1353-5. Epub 2008 Mar 27.	Exp Brain Res	2008	10.1007/s00221-008-1353-5
1	18641431	Accurate reaching after active but not passive movements of the hand: evidence for forward modeling	Branch Coslett H, Buxbaum LJ, Schwoebel J.	Behav Neurol. 2008;19(3):117-25. doi: 10.1155/2008/972542.	Behav Neurol	2008	10.1155/2008/972542
1	18160081	Affective blindsight in the intact brain: neural interhemispheric summation for unseen fearful expressions	Tamietto M, de Gelder B.	Neuropsychologia. 2008 Feb 12;46(3):820-8. doi: 10.1016/j.neuropsychologia.2007.11.002. Epub 2007 Nov 9.	Neuropsychologia	2008	10.1016/j.neuropsychologia.2007.11.002
1	18262208	Perception of biological motion in autism spectrum disorders	Freitag CM, Konrad C, Häberlen M, Kleser C, von Gontard A, Reith W, Troje NF, Krick C.	Neuropsychologia. 2008 Apr;46(5):1480-94. doi: 10.1016/j.neuropsychologia.2007.12.025. Epub 2008 Jan 5.	Neuropsychologia	2008	10.1016/j.neuropsychologia.2007.12.025
1	18513994	Schizotypal personality traits and prediction of one's own movements in motor control: what causes an abnormal sense of agency?	Asai T, Sugimori E, Tanno Y.	Conscious Cogn. 2008 Dec;17(4):1131-42. doi: 10.1016/j.concog.2008.04.004. Epub 2008 May 29.	Conscious Cogn	2008	10.1016/j.concog.2008.04.004
1	19227377	Canonical views in haptic object perception	Woods AT, Moore A, Newell FN.	Perception. 2008;37(12):1867-78. doi: 10.1068/p6038.	Perception	2008	10.1068/p6038
1	17316534	Cross-talk of instructed and applied arbitrary visuomotor mappings	Waszak F, Wenke D, Brass M.	Acta Psychol (Amst). 2008 Jan;127(1):30-5. doi: 10.1016/j.actpsy.2006.12.005. Epub 2007 Feb 20.	Acta Psychol (Amst)	2008	10.1016/j.actpsy.2006.12.005
1	18006025	Inter-manual transfer of object texture and shape in human neonates	Sann C, Streri A.	Neuropsychologia. 2008 Jan 31;46(2):698-703. doi: 10.1016/j.neuropsychologia.2007.09.014. Epub 2007 Oct 6.	Neuropsychologia	2008	10.1016/j.neuropsychologia.2007.09.014
1	18216200	Does it look painful or disgusting? Ask your parietal and cingulate cortex	Benuzzi F, Lui F, Duzzi D, Nichelli PF, Porro CA.	J Neurosci. 2008 Jan 23;28(4):923-31. doi: 10.1523/JNEUROSCI.4012-07.2008.	J Neurosci	2008	10.1523/JNEUROSCI.4012-07.2008
1	19127044	A case of tactile agnosia with a lesion restricted to the post-central gyrus	Estañol B, Baizabal-Carvallo JF, Sentíes-Madrid H.	Neurol India. 2008 Oct-Dec;56(4):471-3. doi: 10.4103/0028-3886.44829.	Neurol India	2008	10.4103/0028-3886.44829
1	17138596	Neural signatures of body ownership: a sensory network for bodily self-consciousness	Tsakiris M, Hesse MD, Boy C, Haggard P, Fink GR.	Cereb Cortex. 2007 Oct;17(10):2235-44. doi: 10.1093/cercor/bhl131. Epub 2006 Nov 30.	Cereb Cortex	2007	10.1093/cercor/bhl131
1	17576151	What do the hands externalize in simple arithmetic?	Carlson RA, Avraamides MN, Cary M, Strasberg S.	J Exp Psychol Learn Mem Cogn. 2007 Jul;33(4):747-56. doi: 10.1037/0278-7393.33.4.747.	J Exp Psychol Learn Mem Cogn	2007	10.1037/0278-7393.33.4.747
1	17371498	Neural mechanisms of detecting and orienting attention toward unattended threatening somatosensory targets. I. Intermodal effects	Dowman R.	Psychophysiology. 2007 May;44(3):407-19. doi: 10.1111/j.1469-8986.2007.00508.x. Epub 2007 Mar 19.	Psychophysiology	2007	10.1111/j.1469-8986.2007.00508.x
1	16019228	Experimenting with phenomenology	Gallagher S, Brøsted Sørensen J.	Conscious Cogn. 2006 Mar;15(1):119-34. doi: 10.1016/j.concog.2005.03.002. Epub 2005 Jul 12.	Conscious Cogn	2006	10.1016/j.concog.2005.03.002
1	16979561	Self and other in the human motor system	Schütz-Bosbach S, Mancini B, Aglioti SM, Haggard P.	Curr Biol. 2006 Sep 19;16(18):1830-4. doi: 10.1016/j.cub.2006.07.048.	Curr Biol	2006	10.1016/j.cub.2006.07.048
1	16769741	A 'rubber-hand' illusion reveals a relationship between perceptual body image and unhealthy body change	Mussap AJ, Salton N.	J Health Psychol. 2006 Jul;11(4):627-39. doi: 10.1177/1359105306065022.	J Health Psychol	2006	10.1177/1359105306065022
1	17119306	Construction and psychometric properties of a novel test for body representational neglect (Vest Test)	Glocker D, Bittl P, Kerkhoff G.	Restor Neurol Neurosci. 2006;24(4-6):303-17.	Restor Neurol Neurosci	2006
1	16516260	Effects of depth, eccentricity and size of additional static stimulus on visually induced self-motion perception	Nakamura S.	Vision Res. 2006 Jul;46(15):2344-53. doi: 10.1016/j.visres.2006.01.016. Epub 2006 Mar 3.	Vision Res	2006	10.1016/j.visres.2006.01.016
1	16797814	Hand preference for writing and associations with selected demographic and behavioral variables in 255,100 subjects: the BBC internet study	Peters M, Reimers S, Manning JT.	Brain Cogn. 2006 Nov;62(2):177-89. doi: 10.1016/j.bandc.2006.04.005. Epub 2006 Jun 23.	Brain Cogn	2006	10.1016/j.bandc.2006.04.005
1	16460706	Frontal positivity discriminates true from false recognition	Wiese H, Daum I.	Brain Res. 2006 Feb 23;1075(1):183-92. doi: 10.1016/j.brainres.2005.12.117. Epub 2006 Feb 7.	Brain Res	2006	10.1016/j.brainres.2005.12.117
1	15607991	Brain activation during ideomotor praxis: imitation and movements executed by verbal command	Makuuchi M, Kaminaga T, Sugishita M.	J Neurol Neurosurg Psychiatry. 2005 Jan;76(1):25-33. doi: 10.1136/jnnp.2003.029165.	J Neurol Neurosurg Psychiatry	2005	10.1136/jnnp.2003.029165
1	15791463	How does action resist visual illusion? Uncorrected oculomotor information does not account for accurate pointing in peripersonal space	Bernardis P, Knox P, Bruno N.	Exp Brain Res. 2005 Apr;162(2):133-44. doi: 10.1007/s00221-004-2121-9. Epub 2004 Dec 10.	Exp Brain Res	2005	10.1007/s00221-004-2121-9
1	16120560	Self-selected visual information during discrete manual aiming	Hansen S, Cullen JD, Elliott D.	J Mot Behav. 2005 Sep;37(5):343-7. doi: 10.3200/JMBR.37.5.343-347.	J Mot Behav	2005	10.3200/JMBR.37.5.343-347
1	16224029	Observing others: multiple action representation in the frontal lobe	Nelissen K, Luppino G, Vanduffel W, Rizzolatti G, Orban GA.	Science. 2005 Oct 14;310(5746):332-6. doi: 10.1126/science.1115593.	Science	2005	10.1126/science.1115593
1	15734365	Viewing facial expressions of pain engages cortical areas involved in the direct experience of pain	Botvinick M, Jha AP, Bylsma LM, Fabian SA, Solomon PE, Prkachin KM.	Neuroimage. 2005 Mar;25(1):312-9. doi: 10.1016/j.neuroimage.2004.11.043. Epub 2005 Jan 21.	Neuroimage	2005	10.1016/j.neuroimage.2004.11.043
1	15736981	Grasping the intentions of others with one's own mirror neuron system	Iacoboni M, Molnar-Szakacs I, Gallese V, Buccino G, Mazziotta JC, Rizzolatti G.	PLoS Biol. 2005 Mar;3(3):e79. doi: 10.1371/journal.pbio.0030079. Epub 2005 Feb 22.	PLoS Biol	2005	10.1371/journal.pbio.0030079
1	14980562	Functional imaging of face and hand imitation: towards a motor theory of empathy	Leslie KR, Johnson-Frey SH, Grafton ST.	Neuroimage. 2004 Feb;21(2):601-7. doi: 10.1016/j.neuroimage.2003.09.038.	Neuroimage	2004	10.1016/j.neuroimage.2003.09.038
1	14758473	Action induction through action observation	De Maeght S, Prinz W.	Psychol Res. 2004 Apr;68(2-3):97-114. doi: 10.1007/s00426-003-0148-3. Epub 2004 Feb 3.	Psychol Res	2004	10.1007/s00426-003-0148-3
1	15176615	Facilitated processing of visual stimuli associated with the body	Whiteley L, Kennett S, Taylor-Clarke M, Haggard P.	Perception. 2004;33(3):307-14. doi: 10.1068/p5053.	Perception	2004	10.1068/p5053
1	15484590	Infants' attribution of a goal to a morphologically unfamiliar agent	Shimizu YA, Johnson SC.	Dev Sci. 2004 Sep;7(4):425-30. doi: 10.1111/j.1467-7687.2004.00362.x.	Dev Sci	2004	10.1111/j.1467-7687.2004.00362.x
1	15045500	Amplitude and direction errors in kinesthetic pointing	Baud-Bovy G, Viviani P.	Exp Brain Res. 2004 Jul;157(2):197-214. doi: 10.1007/s00221-004-1833-1. Epub 2004 Mar 26.	Exp Brain Res	2004	10.1007/s00221-004-1833-1
1	15195289	Specific cerebellar activation during Braille reading in blind subjects	Gizewski ER, Timmann D, Forsting M.	Hum Brain Mapp. 2004 Jul;22(3):229-35. doi: 10.1002/hbm.20031.	Hum Brain Mapp	2004	10.1002/hbm.20031
1	15246282	A region of right posterior superior temporal sulcus responds to observed intentional actions	Saxe R, Xiao DK, Kovacs G, Perrett DI, Kanwisher N.	Neuropsychologia. 2004;42(11):1435-46. doi: 10.1016/j.neuropsychologia.2004.04.015.	Neuropsychologia	2004	10.1016/j.neuropsychologia.2004.04.015
1	15093145	Intact haptic priming in normal aging and Alzheimer's disease: evidence for dissociable memory systems	Ballesteros S, Reales JM.	Neuropsychologia. 2004;42(8):1063-70. doi: 10.1016/j.neuropsychologia.2003.12.008.	Neuropsychologia	2004	10.1016/j.neuropsychologia.2003.12.008
1	12698221	Bias and sensitivity in the haptic perception of geometry	Henriques DY, Soechting JF.	Exp Brain Res. 2003 May;150(1):95-108. doi: 10.1007/s00221-003-1402-z. Epub 2003 Mar 8.	Exp Brain Res	2003	10.1007/s00221-003-1402-z
1	12898086	A haptic size-contrast illusion affects size perception but not grasping	Westwood DA, Goodale MA.	Exp Brain Res. 2003 Nov;153(2):253-9. doi: 10.1007/s00221-003-1599-x. Epub 2003 Jul 30.	Exp Brain Res	2003	10.1007/s00221-003-1599-x
1	14583125	A data glove with tactile feedback for FMRI of virtual reality experiments	Ku J, Mraz R, Baker N, Zakzanis KK, Lee JH, Kim IY, Kim SI, Graham SJ.	Cyberpsychol Behav. 2003 Oct;6(5):497-508. doi: 10.1089/109493103769710523.	Cyberpsychol Behav	2003	10.1089/109493103769710523
1	14675966	Decline of tactile acuity in aging: a study of body site, blood flow, and lifetime habits of smoking and physical activity	Stevens JC, Alvarez-Reeves M, Dipietro L, Mack GW, Green BG.	Somatosens Mot Res. 2003;20(3-4):271-9. doi: 10.1080/08990220310001622997.	Somatosens Mot Res	2003	10.1080/08990220310001622997
1	15000540	A cross-modal interference effect in grasping objects	Patchay S, Castiello U, Haggard P.	Psychon Bull Rev. 2003 Dec;10(4):924-31. doi: 10.3758/bf03196553.	Psychon Bull Rev	2003	10.3758/bf03196553
1	12597084	Developmental changes in line bisection: a result of callosal maturation?	Hausmann M, Waldie KE, Corballis MC.	Neuropsychology. 2003 Jan;17(1):155-60.	Neuropsychology	2003
1	11796765	Psychoanatomical substrates of Bálint's syndrome	Rizzo M, Vecera SP.	J Neurol Neurosurg Psychiatry. 2002 Feb;72(2):162-78. doi: 10.1136/jnnp.72.2.162.	J Neurol Neurosurg Psychiatry	2002	10.1136/jnnp.72.2.162
1	12379448	Source monitoring impairments in schizophrenia: characterisation and associations with positive and negative symptomatology	Brébion G, Gorman JM, Amador X, Malaspina D, Sharif Z.	Psychiatry Res. 2002 Sep 15;112(1):27-39. doi: 10.1016/s0165-1781(02)00187-7.	Psychiatry Res	2002	10.1016/s0165-1781(02)00187-7
1	12208008	Lateralized spatial processes and their lexical implications	Boles DB.	Neuropsychologia. 2002;40(12):2125-35. doi: 10.1016/s0028-3932(02)00051-9.	Neuropsychologia	2002	10.1016/s0028-3932(02)00051-9
1	12462516	Temporal dynamics of lateralized ERP components elicited during endogenous attentional shifts to relevant tactile events	van Velzen J, Forster B, Eimer M.	Psychophysiology. 2002 Nov;39(6):874-8. doi: 10.1111/1469-8986.3960874.	Psychophysiology	2002	10.1111/1469-8986.3960874
1	12102120	Inhibition and blindness to response-compatible stimuli: a reappraisal	Caessens B, Vandierendonck A.	Acta Psychol (Amst). 2002 Jul;111(1):45-57. doi: 10.1016/s0001-6918(02)00018-5.	Acta Psychol (Amst)	2002	10.1016/s0001-6918(02)00018-5
1	12062047	Crossmodal spatial influences of touch on extrastriate visual areas take current gaze direction into account	Macaluso E, Frith CD, Driver J.	Neuron. 2002 May 16;34(4):647-58. doi: 10.1016/s0896-6273(02)00678-5.	Neuron	2002	10.1016/s0896-6273(02)00678-5
1	12498743	Selective activation of a parietofrontal circuit during implicitly imagined prehension	Johnson SH, Rotte M, Grafton ST, Hinrichs H, Gazzaniga MS, Heinze HJ.	Neuroimage. 2002 Dec;17(4):1693-704. doi: 10.1006/nimg.2002.1265.	Neuroimage	2002	10.1006/nimg.2002.1265
1	11842073	Brain activation by central command during actual and imagined handgrip under hypnosis	Williamson JW, McColl R, Mathews D, Mitchell JH, Raven PB, Morgan WP.	J Appl Physiol (1985). 2002 Mar;92(3):1317-24. doi: 10.1152/japplphysiol.00939.2001.	J Appl Physiol (1985)	2002	10.1152/japplphysiol.00939.2001
1	11265054	Response facilitation and inhibition in manual, vocal, and oculomotor performance: evidence for a modality-unspecific mechanism	Eimer M, Schlaghecken F.	J Mot Behav. 2001 Mar;33(1):16-26. doi: 10.1080/00222890109601899.	J Mot Behav	2001	10.1080/00222890109601899
1	11388135	Beyond localisation: a dynamical dual route account of face recognition	de Gelder B, Rouw R.	Acta Psychol (Amst). 2001 Apr;107(1-3):183-207. doi: 10.1016/s0001-6918(01)00024-5.	Acta Psychol (Amst)	2001	10.1016/s0001-6918(01)00024-5
1	11284045	A functional MRI study on the neural substrates for writing	Katanoda K, Yoshikawa K, Sugishita M.	Hum Brain Mapp. 2001 May;13(1):34-42. doi: 10.1002/hbm.1023.	Hum Brain Mapp	2001	10.1002/hbm.1023
1	11739827	Dissociation of body-centered and stimulus-centered representations in unilateral neglect	Ota H, Fujii T, Suzuki K, Fukatsu R, Yamadori A.	Neurology. 2001 Dec 11;57(11):2064-9. doi: 10.1212/wnl.57.11.2064.	Neurology	2001	10.1212/wnl.57.11.2064
1	11352611	Neural correlates of naming actions and of naming spatial relations	Damasio H, Grabowski TJ, Tranel D, Ponto LL, Hichwa RD, Damasio AR.	Neuroimage. 2001 Jun;13(6 Pt 1):1053-64. doi: 10.1006/nimg.2001.0775.	Neuroimage	2001	10.1006/nimg.2001.0775
1	11506665	The attentional role of the left parietal cortex: the distinct lateralization and localization of motor attention in the human brain	Rushworth MF, Krams M, Passingham RE.	J Cogn Neurosci. 2001 Jul 1;13(5):698-710. doi: 10.1162/089892901750363244.	J Cogn Neurosci	2001	10.1162/089892901750363244
1	10729696	Recognising a hand by grasp	Gentilucci M, Benuzzi F, Bertolani L, Elena Daprati, Gangitano M.	Brain Res Cogn Brain Res. 2000 Mar;9(2):125-35. doi: 10.1016/s0926-6410(99)00049-x.	Brain Res Cogn Brain Res	2000	10.1016/s0926-6410(99)00049-x
1	10968229	Motor imagery and visual event recognition	de'Sperati C, Stucchi N.	Exp Brain Res. 2000 Jul;133(2):273-8. doi: 10.1007/s002210000408.	Exp Brain Res	2000	10.1007/s002210000408
1	11041988	The role of the dynamic body schema in praxis: evidence from primary progressive apraxia	Buxbaum LJ, Giovannetti T, Libon D.	Brain Cogn. 2000 Nov;44(2):166-91. doi: 10.1006/brcg.2000.1227.	Brain Cogn	2000	10.1006/brcg.2000.1227
1	10424418	Are perception and action affected differently by the Titchener circles illusion?	Pavani F, Boscagli I, Benvenuti F, Rabuffetti M, Farnè A.	Exp Brain Res. 1999 Jul;127(1):95-101. doi: 10.1007/s002210050777.	Exp Brain Res	1999	10.1007/s002210050777
1	10400970	Integration of vestibular and head movement signals in the vestibular nuclei during whole-body rotation	Gdowski GT, McCrea RA.	J Neurophysiol. 1999 Jul;82(1):436-49. doi: 10.1152/jn.1999.82.1.436.	J Neurophysiol	1999	10.1152/jn.1999.82.1.436
1	9772270	Changes in brain activity during motor learning measured with PET: effects of hand of performance and practice	van Mier H, Tempel LW, Perlmutter JS, Raichle ME, Petersen SE.	J Neurophysiol. 1998 Oct;80(4):2177-99. doi: 10.1152/jn.1998.80.4.2177.	J Neurophysiol	1998	10.1152/jn.1998.80.4.2177
1	9597354	Continuity in tactual-visual cross-modal transfer: infancy to 11 years	Rose SA, Feldman JF, Futterweit LR, Jankowski JJ.	Dev Psychol. 1998 May;34(3):435-40. doi: 10.1037//0012-1649.34.3.435.	Dev Psychol	1998	10.1037//0012-1649.34.3.435
1	9273860	Neuropsychological alterations after split-brain surgery	Sauerwein HC, Lassonde M.	J Neurosurg Sci. 1997 Mar;41(1):59-66.	J Neurosurg Sci	1997
1	9365368	Cerebellum and procedural learning: evidence from focal cerebellar lesions	Molinari M, Leggio MG, Solida A, Ciorra R, Misciagna S, Silveri MC, Petrosini L.	Brain. 1997 Oct;120 ( Pt 10):1753-62. doi: 10.1093/brain/120.10.1753.	Brain	1997	10.1093/brain/120.10.1753
1	8673499	Tactile agnosia. Underlying impairment and implications for normal tactile object recognition	Reed CL, Caselli RJ, Farah MJ.	Brain. 1996 Jun;119 ( Pt 3):875-88. doi: 10.1093/brain/119.3.875.	Brain	1996	10.1093/brain/119.3.875
1	8922425	Primary motor and sensory cortex activation during motor performance and motor imagery: a functional magnetic resonance imaging study	Porro CA, Francescato MP, Cettolo V, Diamond ME, Baraldi P, Zuiani C, Bazzocchi M, di Prampero PE.	J Neurosci. 1996 Dec 1;16(23):7688-98. doi: 10.1523/JNEUROSCI.16-23-07688.1996.	J Neurosci	1996	10.1523/JNEUROSCI.16-23-07688.1996
1	8902005	Effects of handedness and script types on visual-field differences in the mental addition task	Yoshizaki K, Hatta T, Toyama K.	Percept Mot Skills. 1996 Oct;83(2):367-76. doi: 10.2466/pms.1996.83.2.367.	Percept Mot Skills	1996	10.2466/pms.1996.83.2.367
1	7596113	A study of the tactual reception of sign language	Reed CM, Delhorne LA, Durlach NI, Fischer SD.	J Speech Hear Res. 1995 Apr;38(2):477-89. doi: 10.1044/jshr.3802.477.	J Speech Hear Res	1995	10.1044/jshr.3802.477
1	8207466	Fields in human motor areas involved in preparation for reaching, actual reaching, and visuomotor learning: a positron emission tomography study	Kawashima R, Roland PE, O'Sullivan BT.	J Neurosci. 1994 Jun;14(6):3462-74. doi: 10.1523/JNEUROSCI.14-06-03462.1994.	J Neurosci	1994	10.1523/JNEUROSCI.14-06-03462.1994
1	8336174	Slowly progressive apraxia: two case studies	Azouvi P, Bergego C, Robel L, Marlier N, Durand I, Held JP, Bussel B.	J Neurol. 1993 Jun;240(6):347-50. doi: 10.1007/BF00839965.	J Neurol	1993	10.1007/BF00839965
1	1745589	Similarity of tactual and visual picture recognition with limited field of view	Loomis JM, Klatzky RL, Lederman SJ.	Perception. 1991;20(2):167-77. doi: 10.1068/p200167.	Perception	1991	10.1068/p200167
1	1933146	Recognition of emotion from facial expression via imitation? Some indirect evidence for an old theory	Wallbott HG.	Br J Soc Psychol. 1991 Sep;30 ( Pt 3):207-19. doi: 10.1111/j.2044-8309.1991.tb00939.x.	Br J Soc Psychol	1991	10.1111/j.2044-8309.1991.tb00939.x
1	2013986	Bilateral impairment of somesthetically mediated object recognition in humans	Caselli RJ.	Mayo Clin Proc. 1991 Apr;66(4):357-64. doi: 10.1016/s0025-6196(12)60658-2.	Mayo Clin Proc	1991	10.1016/s0025-6196(12)60658-2
1	2233268	The effect of apparent movement on mental rotation	Corballis MC, Blackman AR.	Mem Cognit. 1990 Sep;18(5):551-5. doi: 10.3758/bf03198488.	Mem Cognit	1990	10.3758/bf03198488
1	2762069	Influence of cognitive style and interstimulus interval on the hemispheric processing of tactile stimuli	Minagawa N, Kashu K.	Percept Mot Skills. 1989 Jun;68(3 Pt 2):1031-9. doi: 10.2466/pms.1989.68.3c.1031.	Percept Mot Skills	1989	10.2466/pms.1989.68.3c.1031
1	3244525	Tactile recognition of mirror images by children: intermanual transfer and rotation of the palm	Heath B, Ettlinger G, Brown JV.	Perception. 1988;17(4):535-47. doi: 10.1068/p170535.	Perception	1988	10.1068/p170535
1	3178995	Non-conscious face recognition in patients with face agnosia	Tranel D, Damasio AR.	Behav Brain Res. 1988 Oct;30(3):235-49. doi: 10.1016/0166-4328(88)90166-0.	Behav Brain Res	1988	10.1016/0166-4328(88)90166-0
1	6927241	Thoughts on the emergence of the sense of self, with particular emphasis on the body self	Mahler MS, McDevitt JB.	J Am Psychoanal Assoc. 1982;30(4):827-48. doi: 10.1177/000306518203000401.	J Am Psychoanal Assoc	1982	10.1177/000306518203000401
1	7464933	Perception of sign language from an array of 27 moving spots	Tartter VC, Knowlton KC.	Nature. 1981 Feb 19;289(5799):676-8. doi: 10.1038/289676a0.	Nature	1981	10.1038/289676a0
1	6934713	Sensory experiences of Gilles de la Tourette syndrome	Bliss J.	Arch Gen Psychiatry. 1980 Dec;37(12):1343-7. doi: 10.1001/archpsyc.1980.01780250029002.	Arch Gen Psychiatry	1980	10.1001/archpsyc.1980.01780250029002
1	528986	Modification of cognitive tempo on a haptic-visual matching task	Rupert PA, Baird R.	J Genet Psychol. 1979 Dec;135(2d Half):165-74. doi: 10.1080/00221325.1979.10534068.	J Genet Psychol	1979	10.1080/00221325.1979.10534068
0	17376144	Handwriting development, competency, and intervention	Feder KP, Majnemer A.	Dev Med Child Neurol. 2007 Apr;49(4):312-7. doi: 10.1111/j.1469-8749.2007.00312.x.	Dev Med Child Neurol	2007	10.1111/j.1469-8749.2007.00312.x
0	31001820	Development of self-feeding behavior in children with typical development and those with arm movement impairments	Babik I, Movva N, Baraldi Cunha A, Lobo MA.	Dev Psychobiol. 2019 Dec;61(8):1191-1203. doi: 10.1002/dev.21861. Epub 2019 Apr 18.	Dev Psychobiol	2019	10.1002/dev.21861
0	26447012	The psychosocial experiences of women with breast cancer across the lifespan: a systematic review protocol	Campbell-Enns H, Woodgate R.	JBI Database System Rev Implement Rep. 2015 Jan;13(1):112-21. doi: 10.11124/jbisrir-2015-1795.	JBI Database System Rev Implement Rep	2015	10.11124/jbisrir-2015-1795
0	32812073	Comparing self-assessment, functional, and anthropometric techniques in predicting osteoporosis	Lin YH, Teng MMH.	Arch Osteoporos. 2020 Aug 18;15(1):132. doi: 10.1007/s11657-020-00806-4.	Arch Osteoporos	2020	10.1007/s11657-020-00806-4
0	28455280	"The patient is speaking": discovering the patient voice in ophthalmology	Dean S, Mathers JM, Calvert M, Kyte DG, Conroy D, Folkard A, Southworth S, Murray PI, Denniston AK.	Br J Ophthalmol. 2017 Jun;101(6):700-708. doi: 10.1136/bjophthalmol-2016-309955. Epub 2017 Apr 28.	Br J Ophthalmol	2017	10.1136/bjophthalmol-2016-309955
0	31181846	Towards the Recognition of the Emotions of People with Visual Disabilities through Brain-Computer Interfaces	López-Hernández JL, González-Carrasco I, López-Cuadrado JL, Ruiz-Mezcua B.	Sensors (Basel). 2019 Jun 9;19(11):2620. doi: 10.3390/s19112620.	Sensors (Basel)	2019	10.3390/s19112620
0	11501261	[Prosopagnosia]	Assal G.	Bull Acad Natl Med. 2001;185(3):525-35; discussion 535-6.	Bull Acad Natl Med	2001
0	32711066	Processing communicative facial and vocal cues in the superior temporal sulcus	Deen B, Saxe R, Kanwisher N.	Neuroimage. 2020 Nov 1;221:117191. doi: 10.1016/j.neuroimage.2020.117191. Epub 2020 Jul 23.	Neuroimage	2020	10.1016/j.neuroimage.2020.117191
0	31801226	A Deep Learning-Based End-to-End Composite System for Hand Detection and Gesture Recognition	Mohammed AAQ, Lv J, Islam MDS.	Sensors (Basel). 2019 Nov 30;19(23):5282. doi: 10.3390/s19235282.	Sensors (Basel)	2019	10.3390/s19235282
0	24746866	The hand in systemic diseases other than rheumatoid arthritis	Fontaine C, Staumont-Sallé D, Hatron PY, Cotten A, Couturier C.	Chir Main. 2014 Jun;33(3):155-73. doi: 10.1016/j.main.2014.01.008. Epub 2014 Mar 24.	Chir Main	2014	10.1016/j.main.2014.01.008
0	31352237	Reduced competition between tool action neighbors in left hemisphere stroke	Garcea FE, Stoll H, Buxbaum LJ.	Cortex. 2019 Nov;120:269-283. doi: 10.1016/j.cortex.2019.05.021. Epub 2019 Jun 19.	Cortex	2019	10.1016/j.cortex.2019.05.021
0	30807287	Robust and energy-efficient expression recognition based on improved deep ResNets	Chen Y, Du J, Liu Q, Zhang L, Zeng Y.	Biomed Tech (Berl). 2019 Sep 25;64(5):519-528. doi: 10.1515/bmt-2018-0027.	Biomed Tech (Berl)	2019	10.1515/bmt-2018-0027
0	32159906	Math anxiety and math achievement: The effects of emotional and math strategy training	Passolunghi MC, De Vita C, Pellizzoni S.	Dev Sci. 2020 Nov;23(6):e12964. doi: 10.1111/desc.12964. Epub 2020 Mar 31.	Dev Sci	2020	10.1111/desc.12964
0	31494485	Towards a new model of understanding - The triple network, psychopathology and the structure of the mind	Menon B.	Med Hypotheses. 2019 Dec;133:109385. doi: 10.1016/j.mehy.2019.109385. Epub 2019 Aug 29.	Med Hypotheses	2019	10.1016/j.mehy.2019.109385
0	31351499	Health Behavior Changes in Cutaneous Melanoma Survivors	Rogl Butina M, Švab I, Perić B, Bartenjev I.	Acta Dermatovenerol Croat. 2019 Jun;27(2):67-74.	Acta Dermatovenerol Croat	2019
0	26216758	Sex differences and errors in the use of terrain slope for navigation	Nardi D, Holmes CA, Newcombe NS, Weisberg SM.	Cogn Process. 2015 Sep;16 Suppl 1:323-6. doi: 10.1007/s10339-015-0669-x.	Cogn Process	2015	10.1007/s10339-015-0669-x
0	33256206	Mediation Effect of Perceived Fitness on the Relationship between Self-Efficacy and Sport Practice in Spanish Adolescents	Arribas-Galarraga S, Luis-de Cos I, Luis-de Cos G, Urrutia-Gutierrez S.	Int J Environ Res Public Health. 2020 Nov 26;17(23):8800. doi: 10.3390/ijerph17238800.	Int J Environ Res Public Health	2020	10.3390/ijerph17238800
0	28510642	Ageism in Health Care: A Systematic Review of Operational Definitions and Inductive Conceptualizations	São José JMS, Amado CAF, Ilinca S, Buttigieg SC, Taghizadeh Larsson A.	Gerontologist. 2019 Mar 14;59(2):e98-e108. doi: 10.1093/geront/gnx020.	Gerontologist	2019	10.1093/geront/gnx020
0	31762342	No effect of cognitive behavioral patient education for patients with pain catastrophizing before total knee arthroplasty: a randomized controlled trial	Birch S, Stilling M, Mechlenburg I, Hansen TB.	Acta Orthop. 2020 Feb;91(1):98-103. doi: 10.1080/17453674.2019.1694312. Epub 2019 Nov 25.	Acta Orthop	2020	10.1080/17453674.2019.1694312
0	27363246	Pathological anatomy and self-portraiture	Harcourt G, Temple-Cox L.	Dynamis. 2016;36(1):93-118.	Dynamis	2016
0	24953619	[Definition and psychopathology of chronic hand dermatitis]	Lahfa M.	Ann Dermatol Venereol. 2014 Jun;141 Suppl 1:S106-10. doi: 10.1016/S0151-9638(14)70147-4.	Ann Dermatol Venereol	2014	10.1016/S0151-9638(14)70147-4
0	25614200	Dieting: proxy or cause of future weight gain?	Lowe MR.	Obes Rev. 2015 Feb;16 Suppl 1:19-24. doi: 10.1111/obr.12252.	Obes Rev	2015	10.1111/obr.12252
0	31127535	Space-time recurrences for functional connectivity evaluation and feature extraction in motor imagery brain-computer interfaces	Rodrigues PG, Filho CAS, Attux R, Castellano G, Soriano DC.	Med Biol Eng Comput. 2019 Aug;57(8):1709-1725. doi: 10.1007/s11517-019-01989-w. Epub 2019 May 25.	Med Biol Eng Comput	2019	10.1007/s11517-019-01989-w
0	29642866	Using photo-elicitation to understand reasons for repeated self-harm: a qualitative study	Edmondson AJ, Brennan C, House AO.	BMC Psychiatry. 2018 Apr 11;18(1):98. doi: 10.1186/s12888-018-1681-3.	BMC Psychiatry	2018	10.1186/s12888-018-1681-3
0	28487138	A systematic review of quality-of-life domains and items relevant to patients with spondyloarthritis	Kwan YH, Fong W, Tan VIC, Lui NL, Malhotra R, Østbye T, Thumboo J.	Semin Arthritis Rheum. 2017 Oct;47(2):175-182. doi: 10.1016/j.semarthrit.2017.04.002. Epub 2017 Apr 18.	Semin Arthritis Rheum	2017	10.1016/j.semarthrit.2017.04.002
0	28432728	Expansion of the clinical phenotype of the distal 10q26.3 deletion syndrome to include ataxia and hyperemia of the hands and feet	Lacaria M, Srour M, Michaud JL, Doja A, Miller E, Schwartzentruber J, Goldsmith C, Majewski J; FORGE Canada Consortium, Boycott KM.	Am J Med Genet A. 2017 Jun;173(6):1611-1619. doi: 10.1002/ajmg.a.38231. Epub 2017 Apr 21.	Am J Med Genet A	2017	10.1002/ajmg.a.38231
0	28102267	A theoretical foundation for multi-scale regular vegetation patterns	Tarnita CE, Bonachela JA, Sheffer E, Guyton JA, Coverdale TC, Long RA, Pringle RM.	Nature. 2017 Jan 18;541(7637):398-401. doi: 10.1038/nature20801.	Nature	2017	10.1038/nature20801
0	17400403	Equine learning behaviour	Murphy J, Arkins S.	Behav Processes. 2007 Sep;76(1):1-13. doi: 10.1016/j.beproc.2006.06.009. Epub 2007 Mar 4.	Behav Processes	2007	10.1016/j.beproc.2006.06.009
0	26699925	Numerical and experimental investigations of human swimming motions	Takagi H, Nakashima M, Sato Y, Matsuuchi K, Sanders RH.	J Sports Sci. 2016 Aug;34(16):1564-80. doi: 10.1080/02640414.2015.1123284. Epub 2015 Dec 23.	J Sports Sci	2016	10.1080/02640414.2015.1123284
0	30027283	Effect of Stress Ball Use or Hand-holding on Anxiety During Skin Cancer Excision: A Randomized Clinical Trial	Yanes AF, Weil A, Furlan KC, Poon E, Alam M.	JAMA Dermatol. 2018 Sep 1;154(9):1045-1049. doi: 10.1001/jamadermatol.2018.1783.	JAMA Dermatol	2018	10.1001/jamadermatol.2018.1783
0	31762393	Theorizing TL esthetics: Forming a femme gaze through yes or no 2.5	Cheng FT.	J Lesbian Stud. 2021;25(1):71-87. doi: 10.1080/10894160.2019.1689477. Epub 2019 Nov 25.	J Lesbian Stud	2021	10.1080/10894160.2019.1689477
0	30132155	Influence of early experience on processing 2D threatening pictures by European starlings (Sturnus vulgaris)	Belin L, Formanek L, Heyraud C, Hausberger M, Henry L.	Anim Cogn. 2018 Nov;21(6):749-758. doi: 10.1007/s10071-018-1207-x. Epub 2018 Aug 21.	Anim Cogn	2018	10.1007/s10071-018-1207-x
0	33234961	Psychological Characteristics, Female Sex, and Opioid Use Predict Acute Postoperative Pain in Patients Surgically Treated for Thumb Base Osteoarthritis: A Cohort Study	Wouters RM, Porsius JT, van der Oest MJW, Slijper HP, Souer JS, Selles RW, MacDermid JC; Hand-Wrist Study Group.	Plast Reconstr Surg. 2020 Dec;146(6):1307-1316. doi: 10.1097/PRS.0000000000007337.	Plast Reconstr Surg	2020	10.1097/PRS.0000000000007337
0	16633020	Functions of the mirror neuron system: implications for neurorehabilitation	Buccino G, Solodkin A, Small SL.	Cogn Behav Neurol. 2006 Mar;19(1):55-63. doi: 10.1097/00146965-200603000-00007.	Cogn Behav Neurol	2006	10.1097/00146965-200603000-00007
0	30468208	Polish infection control nurses - Self-assessment of their duties and professional autonomy in different types of hospitals	Wałaszek M, Różańska A, Szczypta A, Bulanda M, Wójkowska-Mach J.	Med Pr. 2018 Dec 18;69(6):605-612. doi: 10.13075/mp.5893.00719. Epub 2018 Nov 23.	Med Pr	2018	10.13075/mp.5893.00719
0	22212838	[Interpersonal sensorimotor coordination dynamics in schizophrenic patients: introducing a new experimental paradigm]	Lazerges PE, Cermolacce M, Fakra E, Tassy S, Azorin JM, Huguet P, Scott Kelso JA, Oullier O.	Encephale. 2011 Dec;37 Suppl 2:S100-9. doi: 10.1016/S0013-7006(11)70035-5.	Encephale	2011	10.1016/S0013-7006(11)70035-5
0	31557544	Large scale networks for human hand-object interaction: Functionally distinct roles for two premotor regions identified intraoperatively	Simone L, Fornia L, Viganò L, Sambataro F, Rossi M, Leonetti A, Puglisi G, Howells H, Bellacicca A, Bello L, Cerri G.	Neuroimage. 2020 Jan 1;204:116215. doi: 10.1016/j.neuroimage.2019.116215. Epub 2019 Sep 24.	Neuroimage	2020	10.1016/j.neuroimage.2019.116215
0	26428913	The revised NEUROGES-ELAN system: An objective and reliable interdisciplinary analysis tool for nonverbal behavior and gesture	Lausberg H, Sloetjes H.	Behav Res Methods. 2016 Sep;48(3):973-93. doi: 10.3758/s13428-015-0622-z.	Behav Res Methods	2016	10.3758/s13428-015-0622-z
0	27392366	Active Manual Movement Improves Directional Perception of Illusory Force	Amemiya T, Gomi H.	IEEE Trans Haptics. 2016 Oct-Dec;9(4):465-473. doi: 10.1109/TOH.2016.2587624. Epub 2016 Jul 7.	IEEE Trans Haptics	2016	10.1109/TOH.2016.2587624
0	30596669	The existence and importance of patients' mental images of their head and neck cancer: A qualitative study	Lang H, France EF, Williams B, Humphris G, Wells M.	PLoS One. 2018 Dec 31;13(12):e0209215. doi: 10.1371/journal.pone.0209215. eCollection 2018.	PLoS One	2018	10.1371/journal.pone.0209215
0	33171967	An Energy-Based Method for Orientation Correction of EMG Bracelet Sensors in Hand Gesture Recognition Systems	Barona López LI, Valdivieso Caraguay ÁL, Vimos VH, Zea JA, Vásconez JP, Álvarez M, Benalcázar ME.	Sensors (Basel). 2020 Nov 6;20(21):6327. doi: 10.3390/s20216327.	Sensors (Basel)	2020	10.3390/s20216327
0	25115290	Ethnic Minority Status and Body Image Dissatisfaction: A Scoping Review of the Child and Adolescent Literature	Kimber M, Couturier J, Georgiades K, Wahoush O, Jack SM.	J Immigr Minor Health. 2015 Oct;17(5):1567-79. doi: 10.1007/s10903-014-0082-z.	J Immigr Minor Health	2015	10.1007/s10903-014-0082-z
0	24889397	Laterality of foetal self-touch in relation to maternal stress	Reissland N, Aydin E, Francis B, Exley K.	Laterality. 2015;20(1):82-94. doi: 10.1080/1357650X.2014.920339. Epub 2014 Jun 3.	Laterality	2015	10.1080/1357650X.2014.920339
0	14584549	The neuropsychology of autobiographical memory	Greenberg DL, Rubin DC.	Cortex. 2003 Sep-Dec;39(4-5):687-728. doi: 10.1016/s0010-9452(08)70860-8.	Cortex	2003	10.1016/s0010-9452(08)70860-8
0	26773341	Responsibility and hand washing behaviour	Taylor J, Purdon C.	J Behav Ther Exp Psychiatry. 2016 Jun;51:43-50. doi: 10.1016/j.jbtep.2015.12.005. Epub 2015 Dec 23.	J Behav Ther Exp Psychiatry	2016	10.1016/j.jbtep.2015.12.005
0	27096431	The Role of the Insular Cortex in Retaliation	Emmerling F, Schuhmann T, Lobbestael J, Arntz A, Brugman S, Sack AT.	PLoS One. 2016 Apr 20;11(4):e0152000. doi: 10.1371/journal.pone.0152000. eCollection 2016.	PLoS One	2016	10.1371/journal.pone.0152000
0	28893102	Imaging and imagining chronic obstructive pulmonary disease (COPD): Uruguayans draw their lungs	Wainwright M.	Disabil Rehabil. 2018 Dec;40(26):3094-3103. doi: 10.1080/09638288.2017.1376357. Epub 2017 Sep 11.	Disabil Rehabil	2018	10.1080/09638288.2017.1376357
0	19030874	Emotions in Go/NoGo conflicts	Schacht A, Nigbur R, Sommer W.	Psychol Res. 2009 Nov;73(6):843-56. doi: 10.1007/s00426-008-0192-0. Epub 2008 Nov 22.	Psychol Res	2009	10.1007/s00426-008-0192-0
0	31343241	Alignment effects for pictured objects: Do instructions to "imagine picking up an object" prime actions?	Thomas ER, Stötefalk N, Pecher D, Zeelenberg R.	J Exp Psychol Hum Percept Perform. 2019 Oct;45(10):1346-1354. doi: 10.1037/xhp0000676. Epub 2019 Jul 25.	J Exp Psychol Hum Percept Perform	2019	10.1037/xhp0000676
0	22320133	Tattoo and taboo: on the meaning of tattoos in the analytic process	Karacaoglan U.	Int J Psychoanal. 2012 Feb;93(1):5-28. doi: 10.1111/j.1745-8315.2011.00497.x. Epub 2011 Sep 28.	Int J Psychoanal	2012	10.1111/j.1745-8315.2011.00497.x
0	29663133	Putting emotions in routes: the influence of emotionally laden landmarks on spatial memory	Ruotolo F, Claessen MHG, van der Ham IJM.	Psychol Res. 2019 Jul;83(5):1083-1095. doi: 10.1007/s00426-018-1015-6. Epub 2018 Apr 16.	Psychol Res	2019	10.1007/s00426-018-1015-6
0	20109275	Achievement differences and self-concept differences: stronger associations for above or below average students?	Möller J, Pohlmann B.	Br J Educ Psychol. 2010 Sep;80(Pt 3):435-50. doi: 10.1348/000709909X485234. Epub 2010 Jan 28.	Br J Educ Psychol	2010	10.1348/000709909X485234
0	32693209	Pure 9p duplication syndrome with aplasia of the middle phalanges of the fifth fingers	Sato A, Suzuki T, Ikeno M, Takeda J, Yamamoto Y, Shinohara M, Makino S, Takeda S, Shimizu T, Itakura A.	Eur J Med Genet. 2020 Oct;63(10):104005. doi: 10.1016/j.ejmg.2020.104005. Epub 2020 Jul 18.	Eur J Med Genet	2020	10.1016/j.ejmg.2020.104005
0	25481467	Anosognosia and patterns of impaired self-awareness observed in clinical practice	Prigatano GP.	Cortex. 2014 Dec;61:81-92. doi: 10.1016/j.cortex.2014.07.014.	Cortex	2014	10.1016/j.cortex.2014.07.014
0	23992026	Discrimination and categorization of emotional facial expressions and faces in Parkinson's disease	Alonso-Recio L, Martín P, Rubio S, Serrano JM.	J Neuropsychol. 2014 Sep;8(2):269-88. doi: 10.1111/jnp.12029. Epub 2013 Aug 31.	J Neuropsychol	2014	10.1111/jnp.12029
0	27704407	Subthalamic nucleus stimulation effects on single and combined task performance in Parkinson's disease patients: a PET study	Atkinson-Clement C, Maillet A, LeBars D, Lavenne F, Redouté J, Krainik A, Pollak P, Thobois S, Pinto S.	Brain Imaging Behav. 2017 Aug;11(4):1139-1153. doi: 10.1007/s11682-016-9588-4.	Brain Imaging Behav	2017	10.1007/s11682-016-9588-4
0	24827457	Assessing video presentations as environmental enrichment for laboratory birds	Coulon M, Henry L, Perret A, Cousillas H, Hausberger M, George I.	PLoS One. 2014 May 14;9(5):e96949. doi: 10.1371/journal.pone.0096949. eCollection 2014.	PLoS One	2014	10.1371/journal.pone.0096949
0	21157724	[The emotional memory in the elderly and depression]	Savaskan E.	Praxis (Bern 1994). 2010 Dec 15;99(25):1565-8. doi: 10.1024/1661-8157/a000333.	Praxis (Bern 1994)	2010	10.1024/1661-8157/a000333
0	4083364	Unresolved grief	Zisook S, DeVaul R.	Am J Psychoanal. 1985 Winter;45(4):370-9. doi: 10.1007/BF01252871.	Am J Psychoanal	1985	10.1007/BF01252871
0	15098192	[Prosopagnosia: is it a single or a multiple entity?]	García García R, Cacho Gutiérrez LJ.	Rev Neurol. 2004 Apr 1-15;38(7):682-6.	Rev Neurol	2004
0	27374370	Movement-related phase locking in the delta-theta frequency band	Popovych S, Rosjat N, Toth TI, Wang BA, Liu L, Abdollahi RO, Viswanathan S, Grefkes C, Fink GR, Daun S.	Neuroimage. 2016 Oct 1;139:439-449. doi: 10.1016/j.neuroimage.2016.06.052. Epub 2016 Jun 29.	Neuroimage	2016	10.1016/j.neuroimage.2016.06.052
0	15943420	Automatic sign language analysis: a survey and the future beyond lexical meaning	Ong SC, Ranganath S.	IEEE Trans Pattern Anal Mach Intell. 2005 Jun;27(6):873-91. doi: 10.1109/TPAMI.2005.112.	IEEE Trans Pattern Anal Mach Intell	2005	10.1109/TPAMI.2005.112
0	30428767	A sad thumbs up: incongruent gestures and disrupted sensorimotor activity both slow processing of facial expressions	Wood A, Martin JD, Alibali MW, Niedenthal PM.	Cogn Emot. 2019 Sep;33(6):1196-1209. doi: 10.1080/02699931.2018.1545634. Epub 2018 Nov 15.	Cogn Emot	2019	10.1080/02699931.2018.1545634
0	26833669	A systematic review of electronic multi-compartment medication devices with reminder systems for improving adherence to self-administered medications	Paterson M, Kinnear M, Bond C, McKinstry B.	Int J Pharm Pract. 2017 Jun;25(3):185-194. doi: 10.1111/ijpp.12242. Epub 2016 Feb 1.	Int J Pharm Pract	2017	10.1111/ijpp.12242
0	15201491	Laterality of facial expressions of emotion: Universal and culture-specific influences	Mandal MK, Ambady N.	Behav Neurol. 2004;15(1-2):23-34. doi: 10.1155/2004/786529.	Behav Neurol	2004	10.1155/2004/786529
0	24885526	Adult attention-deficit/hyperactivity disorder and nicotine use: a qualitative study of patient perceptions	Liebrenz M, Frei A, Fisher CE, Gamma A, Buadze A, Eich D.	BMC Psychiatry. 2014 May 16;14:141. doi: 10.1186/1471-244X-14-141.	BMC Psychiatry	2014	10.1186/1471-244X-14-141
0	30554730	Predictors of subjective age in community-dwelling older adults in Korea	Hwang Y, Hong GS.	Geriatr Nurs. 2019 May-Jun;40(3):314-319. doi: 10.1016/j.gerinurse.2018.11.008. Epub 2018 Dec 14.	Geriatr Nurs	2019	10.1016/j.gerinurse.2018.11.008
0	21236639	Psychosocial issues after a traumatic hand injury: facilitating adjustment	Hannah SD.	J Hand Ther. 2011 Apr-Jun;24(2):95-102; quiz 103. doi: 10.1016/j.jht.2010.11.001. Epub 2011 Jan 14.	J Hand Ther	2011	10.1016/j.jht.2010.11.001
0	26559277	Cortical Activation During Levitation and Tentacular Movements of Corticobasal Syndrome	Onofrj M, Bonanni L, Delli Pizzi S, Caulo M, Onofrj V, Thomas A, Tartaro A, Franciotti R.	Medicine (Baltimore). 2015 Nov;94(45):e1977. doi: 10.1097/MD.0000000000001977.	Medicine (Baltimore)	2015	10.1097/MD.0000000000001977
0	11709666	The psychosocial impact of orthognathic surgery: a systematic review	Hunt OT, Johnston CD, Hepper PG, Burden DJ.	Am J Orthod Dentofacial Orthop. 2001 Nov;120(5):490-7. doi: 10.1067/mod.2001.118402.	Am J Orthod Dentofacial Orthop	2001	10.1067/mod.2001.118402
0	28853331	The effects of varying levels of hemispheric activation on episodic memory	Prunier S, Christman S, Jasper J.	Laterality. 2018 Jul;23(4):409-421. doi: 10.1080/1357650X.2017.1369985. Epub 2017 Aug 30.	Laterality	2018	10.1080/1357650X.2017.1369985
0	24825408	Body image dissatisfaction among immigrant children and adolescents in Canada and the United States: a scoping review	Kimber M, Couturier J, Georgiades K, Wahoush O, Jack SM.	Int J Eat Disord. 2014 Dec;47(8):892-7. doi: 10.1002/eat.22295. Epub 2014 May 14.	Int J Eat Disord	2014	10.1002/eat.22295
0	25037555	Medial prefrontal-hippocampal connectivity and motor memory consolidation in depression and schizophrenia	Genzel L, Dresler M, Cornu M, Jäger E, Konrad B, Adamczyk M, Friess E, Steiger A, Czisch M, Goya-Maldonado R.	Biol Psychiatry. 2015 Jan 15;77(2):177-86. doi: 10.1016/j.biopsych.2014.06.004. Epub 2014 Jun 17.	Biol Psychiatry	2015	10.1016/j.biopsych.2014.06.004
0	26988654	Cross-modal representations of first-hand and vicarious pain, disgust and fairness in insular and cingulate cortex	Corradi-Dell'Acqua C, Tusche A, Vuilleumier P, Singer T.	Nat Commun. 2016 Mar 18;7:10904. doi: 10.1038/ncomms10904.	Nat Commun	2016	10.1038/ncomms10904
0	26569262	HAGR-D: A Novel Approach for Gesture Recognition with Depth Maps	Santos DG, Fernandes BJ, Bezerra BL.	Sensors (Basel). 2015 Nov 12;15(11):28646-64. doi: 10.3390/s151128646.	Sensors (Basel)	2015	10.3390/s151128646
0	27843696	Position selectivity in face-sensitive visual cortex to facial and nonfacial stimuli: an fMRI study	Nichols DF, Betts LR, Wilson HR.	Brain Behav. 2016 Sep 4;6(11):e00542. doi: 10.1002/brb3.542. eCollection 2016 Nov.	Brain Behav	2016	10.1002/brb3.542
0	27813194	Functional brain networks involved in gaze and emotional processing	Ziaei M, Ebner NC, Burianová H.	Eur J Neurosci. 2017 Jan;45(2):312-320. doi: 10.1111/ejn.13464. Epub 2016 Dec 8.	Eur J Neurosci	2017	10.1111/ejn.13464
0	26424379	Effects of facial color on the subliminal processing of fearful faces	Nakajima K, Minami T, Nakauchi S.	Neuroscience. 2015 Dec 3;310:472-85. doi: 10.1016/j.neuroscience.2015.09.059. Epub 2015 Sep 28.	Neuroscience	2015	10.1016/j.neuroscience.2015.09.059
0	26553173	Accuracy and reaction time in recognition of facial emotions in people with multiple sclerosis	Parada-Fernández P, Oliva-Macías M, Amayra I, López-Paz JF, Lázaro E, Martínez Ó, Jometón A, Berrocoso S, García de Salazar H, Pérez M.	Rev Neurol. 2015 Nov 16;61(10):433-40.	Rev Neurol	2015
0	19347360	Brain mechanisms for predictive control by switching internal models: implications for higher-order cognitive functions	Imamizu H, Kawato M.	Psychol Res. 2009 Jul;73(4):527-44. doi: 10.1007/s00426-009-0235-1. Epub 2009 Apr 4.	Psychol Res	2009	10.1007/s00426-009-0235-1
0	24708503	Motivation versus aversive processing during perception	Padmala S, Pessoa L.	Emotion. 2014 Jun;14(3):450-4. doi: 10.1037/a0036112. Epub 2014 Apr 7.	Emotion	2014	10.1037/a0036112
0	25678309	Objects exhibit body model like shape distortions	Saulton A, Dodds TJ, Bülthoff HH, de la Rosa S.	Exp Brain Res. 2015 May;233(5):1471-9. doi: 10.1007/s00221-015-4221-0. Epub 2015 Feb 13.	Exp Brain Res	2015	10.1007/s00221-015-4221-0
0	21298089	The relation between self-reported empathy and motor identification with imagined agents	Marzoli D, Palumbo R, Di Domenico A, Penolazzi B, Garganese P, Tommasi L.	PLoS One. 2011 Jan 26;6(1):e14595. doi: 10.1371/journal.pone.0014595.	PLoS One	2011	10.1371/journal.pone.0014595
0	29150814	Detecting Multiple Random Changepoints in Bayesian Piecewise Growth Mixture Models	Lock EF, Kohli N, Bose M.	Psychometrika. 2018 Sep;83(3):733-750. doi: 10.1007/s11336-017-9594-5. Epub 2017 Nov 17.	Psychometrika	2018	10.1007/s11336-017-9594-5
0	22087736	Self-assessment and objective determination of dexterity in patients with type 1 or type 2 diabetes mellitus	Pfützner A, Musholt PB, Schipper C, Niemeyer M, Qvist M, Schorsch A, Forst T.	Curr Med Res Opin. 2012 Jan;28(1):15-21. doi: 10.1185/03007995.2011.638911. Epub 2011 Nov 17.	Curr Med Res Opin	2012	10.1185/03007995.2011.638911
0	29046111	EEG Classification with a Sequential Decision-Making Method in Motor Imagery BCI	Liu R, Wang Y, Newman GI, Thakor NV, Ying S.	Int J Neural Syst. 2017 Dec;27(8):1750046. doi: 10.1142/S0129065717500460. Epub 2017 Sep 7.	Int J Neural Syst	2017	10.1142/S0129065717500460
0	29060893	An eye tracking index for the salience estimation in visual stimuli	Rossi D, Maglione AG, Modica E, Di Flumeri G, Venuti I, Brizi A, Colosimo A, Babiloni F, Cartocci G.	Annu Int Conf IEEE Eng Med Biol Soc. 2017 Jul;2017:4483-4486. doi: 10.1109/EMBC.2017.8037852.	Annu Int Conf IEEE Eng Med Biol Soc	2017	10.1109/EMBC.2017.8037852
0	22066588	Visuomotor coordination and motor representation by human temporal lobe neurons	Tankus A, Fried I.	J Cogn Neurosci. 2012 Mar;24(3):600-10. doi: 10.1162/jocn_a_00160. Epub 2011 Nov 8.	J Cogn Neurosci	2012	10.1162/jocn_a_00160
0	29128275	A Longitudinal Study of Motivations Before and Psychosexual Outcomes After Genital Gender-Confirming Surgery in Transmen	van de Grift TC, Pigot GLS, Boudhan S, Elfering L, Kreukels BPC, Gijs LACL, Buncamper ME, Özer M, van der Sluis W, Meuleman EJH, Bouman MB, Mullender MG.	J Sex Med. 2017 Dec;14(12):1621-1628. doi: 10.1016/j.jsxm.2017.10.064. Epub 2017 Nov 8.	J Sex Med	2017	10.1016/j.jsxm.2017.10.064
0	28165143	Potentially Modifiable Factors Associated With Physical Activity in Individuals With Multiple Sclerosis	Reider N, Salter AR, Cutter GR, Tyry T, Marrie RA.	Res Nurs Health. 2017 Apr;40(2):143-152. doi: 10.1002/nur.21783. Epub 2017 Feb 6.	Res Nurs Health	2017	10.1002/nur.21783
0	19654015	Hand preference for precision grasping predicts language lateralization	Gonzalez CL, Goodale MA.	Neuropsychologia. 2009 Dec;47(14):3182-9. doi: 10.1016/j.neuropsychologia.2009.07.019. Epub 2009 Aug 3.	Neuropsychologia	2009	10.1016/j.neuropsychologia.2009.07.019
0	19577398	Brain networks responsive to aversive visual stimuli in humans	Benuzzi F, Lui F, Duzzi D, Nichelli PF, Porro CA.	Magn Reson Imaging. 2009 Oct;27(8):1088-95. doi: 10.1016/j.mri.2009.05.037. Epub 2009 Jul 3.	Magn Reson Imaging	2009	10.1016/j.mri.2009.05.037
0	30176612	Towards Zero Re-Training for Long-Term Hand Gesture Recognition via Ultrasound Sensing	Yang X, Zhou D, Zhou Y, Huang Y, Liu H.	IEEE J Biomed Health Inform. 2019 Jul;23(4):1639-1646. doi: 10.1109/JBHI.2018.2867539. Epub 2018 Aug 28.	IEEE J Biomed Health Inform	2019	10.1109/JBHI.2018.2867539
0	20001129	Dissociating emotion-induced blindness and hypervision	Bocanegra BR, Zeelenberg R.	Emotion. 2009 Dec;9(6):865-73. doi: 10.1037/a0017749.	Emotion	2009	10.1037/a0017749
0	29439353	Evaluating Peripersonal Space through the Functional Transcranial Doppler: Are We Paving the Way for Early Detecting Mild Cognitive Impairment to Dementia Conversion?	Marra A, Naro A, Chillura A, Bramanti A, Maresca G, De Luca R, Manuli A, Bramanti P, Calabrò RS.	J Alzheimers Dis. 2018;62(1):133-143. doi: 10.3233/JAD-170973.	J Alzheimers Dis	2018	10.3233/JAD-170973
0	22448727	The psychological assessment of candidates for reconstructive hand transplantation	Kumnig M, Jowsey SG, Rumpold G, Weissenbacher A, Hautz T, Engelhardt TO, Brandacher G, Gabl M, Ninkovic M, Rieger M, Zelger B, Zelger B, Blauth M, Margreiter R, Pierer G, Pratschke J, Schneeberger S.	Transpl Int. 2012 May;25(5):573-85. doi: 10.1111/j.1432-2277.2012.01463.x. Epub 2012 Mar 26.	Transpl Int	2012	10.1111/j.1432-2277.2012.01463.x
0	26717572	Facial Expression Aftereffect Revealed by Adaption to Emotion-Invisible Dynamic Bubbled Faces	Luo C, Wang Q, Schyns PG, Kingdom FA, Xu H.	PLoS One. 2015 Dec 30;10(12):e0145877. doi: 10.1371/journal.pone.0145877. eCollection 2015.	PLoS One	2015	10.1371/journal.pone.0145877
0	19012120	Deafblindness, ontological security, and social recognition	Danermark BD, Möller K.	Int J Audiol. 2008 Nov;47 Suppl 2:S119-23. doi: 10.1080/14992020802307388.	Int J Audiol	2008	10.1080/14992020802307388
0	28569718	Two Kinds of "Literary Poison": Diseases of the Learned and Overstimulating Novels in Georgian Britain	Kennaway J.	Lit Med. 2016;34(2):252-277. doi: 10.1353/lm.2016.0013.	Lit Med	2016	10.1353/lm.2016.0013
0	21220540	The effect of flankers on three tasks in central, peripheral, and amblyopic vision	Levi DM, Carney T.	J Vis. 2011 Jan 10;11(1):10. doi: 10.1167/11.1.10.	J Vis	2011	10.1167/11.1.10
0	21504971	Effects of n-3 long-chain polyunsaturated fatty acid supplementation during pregnancy and/or lactation on neurodevelopment and visual function in children: a systematic review of randomized controlled trials	Dziechciarz P, Horvath A, Szajewska H.	J Am Coll Nutr. 2010 Oct;29(5):443-54. doi: 10.1080/07315724.2010.10719881.	J Am Coll Nutr	2010	10.1080/07315724.2010.10719881
0	29085907	Slow Accumulations of Neural Activities in Multiple Cortical Regions Precede Self-Initiation of Movement: An Event-Related fMRI Study	Sakata H, Itoh K, Suzuki Y, Nakamura K, Watanabe M, Igarashi H, Nakada T.	eNeuro. 2017 Oct 30;4(5):ENEURO.0183-17.2017. doi: 10.1523/ENEURO.0183-17.2017. eCollection 2017 Sep-Oct.	eNeuro	2017	10.1523/ENEURO.0183-17.2017
0	22397235	The study of athletes' body perception and gender role	Bastug G.	Coll Antropol. 2011 Dec;35(4):1037-43.	Coll Antropol	2011
0	19420252	The anatomy of object recognition--visual form agnosia caused by medial occipitotemporal stroke	Karnath HO, Rüter J, Mandler A, Himmelbach M.	J Neurosci. 2009 May 6;29(18):5854-62. doi: 10.1523/JNEUROSCI.5192-08.2009.	J Neurosci	2009	10.1523/JNEUROSCI.5192-08.2009
0	12677555	[Memory and brain--neurobiological correlates of memory disturbances]	Calabrese P, Markowitsch HJ.	Fortschr Neurol Psychiatr. 2003 Apr;71(4):211-9. doi: 10.1055/s-2003-38506.	Fortschr Neurol Psychiatr	2003	10.1055/s-2003-38506
0	25481468	Action-monitoring impairment in anosognosia for hemiplegia	Saj A, Vocat R, Vuilleumier P.	Cortex. 2014 Dec;61:93-106. doi: 10.1016/j.cortex.2014.10.017.	Cortex	2014	10.1016/j.cortex.2014.10.017
0	11377755	Self-images in the video monitor coded by monkey intraparietal neurons	Iriki A, Tanaka M, Obayashi S, Iwamura Y.	Neurosci Res. 2001 Jun;40(2):163-73. doi: 10.1016/s0168-0102(01)00225-5.	Neurosci Res	2001	10.1016/s0168-0102(01)00225-5
0	22223584	Thumb carpometacarpal osteoarthritis: trapeziectomy versus pyrocarbon interposition implant (Pi2) arthroplasty	Maru M, Jettoo P, Tourret L, Jones M, Irwin L.	J Hand Surg Eur Vol. 2012 Sep;37(7):617-20. doi: 10.1177/1753193411433176. Epub 2012 Jan 5.	J Hand Surg Eur Vol	2012	10.1177/1753193411433176
0	20438264	Neuropsychological evidence for visual- and motor-based affordance: effects of reference frame and object-hand congruence	Humphreys GW, Wulff M, Yoon EY, Riddoch MJ.	J Exp Psychol Learn Mem Cogn. 2010 May;36(3):659-70. doi: 10.1037/a0019317.	J Exp Psychol Learn Mem Cogn	2010	10.1037/a0019317
0	27936815	The effect of the social regulation of emotion on emotional long-term memory	Flores LE, Berenbaum H.	Emotion. 2017 Apr;17(3):547-556. doi: 10.1037/emo0000259. Epub 2016 Dec 12.	Emotion	2017	10.1037/emo0000259
0	29678600	When a new technological product launching fails: A multi-method approach of facial recognition and E-WOM sentiment analysis	Hernández-Fernández DA, Mora E, Vizcaíno Hernández MI.	Physiol Behav. 2019 Mar 1;200:130-138. doi: 10.1016/j.physbeh.2018.04.023. Epub 2018 Apr 17.	Physiol Behav	2019	10.1016/j.physbeh.2018.04.023
0	21885177	Examining age-related movement representations for sequential (fine-motor) finger movements	Gabbard C, Caçola P, Bobbio T.	Brain Cogn. 2011 Dec;77(3):459-63. doi: 10.1016/j.bandc.2011.08.011. Epub 2011 Aug 31.	Brain Cogn	2011	10.1016/j.bandc.2011.08.011
0	25151938	Aversion in the elevated plus-maze: role of visual and tactile cues	Filgueiras GB, Carvalho-Netto EF, Estanislau C.	Behav Processes. 2014 Sep;107:106-11. doi: 10.1016/j.beproc.2014.08.005. Epub 2014 Aug 23.	Behav Processes	2014	10.1016/j.beproc.2014.08.005
0	19672811	[Regulation of emotions and alexithymia: a correlative study]	Kessler H, Kammerer M, Hoffmann H, Traue HC.	Psychother Psychosom Med Psychol. 2010 May;60(5):169-74. doi: 10.1055/s-0029-1234046. Epub 2009 Aug 11.	Psychother Psychosom Med Psychol	2010	10.1055/s-0029-1234046
0	25155299	"Psytizens": the co-construction of the professional identity of psychology students in the postmodern world	Castro-Tejerina J.	Integr Psychol Behav Sci. 2014 Dec;48(4):393-417. doi: 10.1007/s12124-014-9279-x.	Integr Psychol Behav Sci	2014	10.1007/s12124-014-9279-x
0	28418116	"What is the point of life?": An interpretative phenomenological analysis of suicide in young menwith first-episode psychosis	Gajwani R, Larkin M, Jackson C.	Early Interv Psychiatry. 2018 Dec;12(6):1120-1127. doi: 10.1111/eip.12425. Epub 2017 Apr 18.	Early Interv Psychiatry	2018	10.1111/eip.12425
0	16120149	Relation between patients' and physicians' severity assessment of occupational hand eczema	Cvetkovski RS, Jensen H, Olsen J, Johansen JD, Agner T.	Br J Dermatol. 2005 Sep;153(3):596-600. doi: 10.1111/j.1365-2133.2005.06768.x.	Br J Dermatol	2005	10.1111/j.1365-2133.2005.06768.x
0	16843229	Maladaptive core beliefs and eating disorder symptoms	Dingemans AE, Spinhoven P, van Furth EF.	Eat Behav. 2006 Aug;7(3):258-65. doi: 10.1016/j.eatbeh.2005.09.007. Epub 2005 Oct 25.	Eat Behav	2006	10.1016/j.eatbeh.2005.09.007
0	22383803	Own-gender imitation activates the brain's reward circuitry	Losin EA, Iacoboni M, Martin A, Dapretto M.	Soc Cogn Affect Neurosci. 2012 Oct;7(7):804-10. doi: 10.1093/scan/nsr055. Epub 2012 Mar 1.	Soc Cogn Affect Neurosci	2012	10.1093/scan/nsr055
0	27192123	African American race associated with body image dissatisfaction among patients with systemic sclerosis	Nusbaum JS, Gordon JK, Steen VD.	Clin Exp Rheumatol. 2016 Sep-Oct;34 Suppl 100(5):70-73. Epub 2016 May 10.	Clin Exp Rheumatol	2016
0	17601749	Correlation between insula activation and self-reported quality of orgasm in women	Ortigue S, Grafton ST, Bianchi-Demicheli F.	Neuroimage. 2007 Aug 15;37(2):551-60. doi: 10.1016/j.neuroimage.2007.05.026. Epub 2007 May 25.	Neuroimage	2007	10.1016/j.neuroimage.2007.05.026
0	17199570	Severity of hand eczema assessed by patients and dermatologist using a photographic guide	Hald M, Veien NK, Laurberg G, Johansen JD.	Br J Dermatol. 2007 Jan;156(1):77-80. doi: 10.1111/j.1365-2133.2006.07565.x.	Br J Dermatol	2007	10.1111/j.1365-2133.2006.07565.x
0	22250865	Measuring the interrelations among multiple paradigms of visual attention: an individual differences approach	Huang L, Mo L, Li Y.	J Exp Psychol Hum Percept Perform. 2012 Apr;38(2):414-28. doi: 10.1037/a0026314. Epub 2012 Jan 16.	J Exp Psychol Hum Percept Perform	2012	10.1037/a0026314
0	17533001	Speech-associated gestures, Broca's area, and the human mirror system	Skipper JI, Goldin-Meadow S, Nusbaum HC, Small SL.	Brain Lang. 2007 Jun;101(3):260-77. doi: 10.1016/j.bandl.2007.02.008.	Brain Lang	2007	10.1016/j.bandl.2007.02.008
0	21871533	Neural activation during imitation of movements presented from four different perspectives: a functional magnetic resonance imaging study	Watanabe R, Watanabe S, Kuruma H, Murakami Y, Seno A, Matsuda T.	Neurosci Lett. 2011 Oct 3;503(2):100-4. doi: 10.1016/j.neulet.2011.08.016. Epub 2011 Aug 17.	Neurosci Lett	2011	10.1016/j.neulet.2011.08.016
0	24700413	Movement-related neuromagnetic fields in preschool age children	Cheyne D, Jobst C, Tesan G, Crain S, Johnson B.	Hum Brain Mapp. 2014 Sep;35(9):4858-75. doi: 10.1002/hbm.22518. Epub 2014 Apr 3.	Hum Brain Mapp	2014	10.1002/hbm.22518
0	29950579	Cross-Cultural Evidence for Apparent Racial Outgroup Advantage: Congruence between Perceived Facial Aggressiveness and Fighting Success	Třebický V, Saribay SA, Kleisner K, Akoko RM, Kočnar T, Valentova JV, Varella MAC, Havlíček J.	Sci Rep. 2018 Jun 27;8(1):9767. doi: 10.1038/s41598-018-27751-0.	Sci Rep	2018	10.1038/s41598-018-27751-0
0	19264515	Absent minds and absent agents: attention-lapse induced alienation of agency	Cheyne JA, Carriere JS, Smilek D.	Conscious Cogn. 2009 Jun;18(2):481-93. doi: 10.1016/j.concog.2009.01.005. Epub 2009 Mar 4.	Conscious Cogn	2009	10.1016/j.concog.2009.01.005
0	20590354	Researching the meaning of life: finding new sources of hope	Alon S.	Asian Pac J Cancer Prev. 2010;11 Suppl 1:75-8.	Asian Pac J Cancer Prev	2010
0	26202620	[Role of the body image in creativity--a group of objects as an attempt for contextualization]	Faludy J.	Psychiatr Hung. 2015;30(2):167-77.	Psychiatr Hung	2015
0	22824849	Pressures to "measure up" in surgery: managing your image and managing your patient	Jin CJ, Martimianakis MA, Kitto S, Moulton CA.	Ann Surg. 2012 Dec;256(6):989-93. doi: 10.1097/SLA.0b013e3182583135.	Ann Surg	2012	10.1097/SLA.0b013e3182583135
0	21073905	Drug treatment and familiar music aids an attention shift from vision to somatosensation in Parkinson's disease on the reach-to-eat task	Sacrey LA, Travis SG, Whishaw IQ.	Behav Brain Res. 2011 Mar 1;217(2):391-8. doi: 10.1016/j.bbr.2010.11.010. Epub 2010 Nov 10.	Behav Brain Res	2011	10.1016/j.bbr.2010.11.010
0	18451034	A gesture-based tool for sterile browsing of radiology images	Wachs JP, Stern HI, Edan Y, Gillam M, Handler J, Feied C, Smith M.	J Am Med Inform Assoc. 2008 May-Jun;15(3):321-3. doi: 10.1197/jamia.M241.	J Am Med Inform Assoc	2008	10.1197/jamia.M241
0	12649523	William Feinberg lecture 2002: emotions, mood, and behavior after stroke	Bogousslavsky J.	Stroke. 2003 Apr;34(4):1046-50. doi: 10.1161/01.STR.0000061887.33505.B9. Epub 2003 Mar 20.	Stroke	2003	10.1161/01.STR.0000061887.33505.B9
0	17333326	Implicit and explicit measurements of sexual preference in gay and heterosexual men: a comparison of priming techniques and the implicit association task	Snowden RJ, Wichter J, Gray NS.	Arch Sex Behav. 2008 Aug;37(4):558-65. doi: 10.1007/s10508-006-9138-z.	Arch Sex Behav	2008	10.1007/s10508-006-9138-z
0	22674640	Digit ratio 2D:4D in relation to autism spectrum disorders, empathizing, and systemizing: a quantitative review	Hönekopp J.	Autism Res. 2012 Aug;5(4):221-30. doi: 10.1002/aur.1230. Epub 2012 Jun 1.	Autism Res	2012	10.1002/aur.1230
0	18559406	Theory of mind and schizophrenia: a positron emission tomography study of medication-free patients	Andreasen NC, Calarge CA, O'Leary DS.	Schizophr Bull. 2008 Jul;34(4):708-19. doi: 10.1093/schbul/sbn034. Epub 2008 Jun 16.	Schizophr Bull	2008	10.1093/schbul/sbn034
0	810220	Spatial and chromatic properties of neurons subserving foveal and parafoveal vision in rhesus monkey	Poggio GF, Baker FH, Mansfield RJ, Sillito A, Grigg P.	Brain Res. 1975 Dec 12;100(1):25-59. doi: 10.1016/0006-8993(75)90240-1.	Brain Res	1975	10.1016/0006-8993(75)90240-1
0	22393421	Postdictive modulation of visual orientation	Kawabe T.	PLoS One. 2012;7(2):e32608. doi: 10.1371/journal.pone.0032608. Epub 2012 Feb 29.	PLoS One	2012	10.1371/journal.pone.0032608
0	19132621	Body integrity identity disorder (BIID)--is the amputation of healthy limbs ethically justified?	Müller S.	Am J Bioeth. 2009 Jan;9(1):36-43. doi: 10.1080/15265160802588194.	Am J Bioeth	2009	10.1080/15265160802588194
0	24835403	Eating tools in hand activate the brain systems for eating action: a transcranial magnetic stimulation study	Yamaguchi K, Nakamura K, Oga T, Nakajima Y.	Neuropsychologia. 2014 Jul;59:142-7. doi: 10.1016/j.neuropsychologia.2014.05.003. Epub 2014 May 13.	Neuropsychologia	2014	10.1016/j.neuropsychologia.2014.05.003
0	12589906	Roles of primate spinal interneurons in preparation and execution of voluntary hand movement	Fetz EE, Perlmutter SI, Prut Y, Seki K, Votaw S.	Brain Res Brain Res Rev. 2002 Oct;40(1-3):53-65. doi: 10.1016/s0165-0173(02)00188-1.	Brain Res Brain Res Rev	2002	10.1016/s0165-0173(02)00188-1
0	24556185	Time course of action representations evoked during sentence comprehension	Heard AW, Masson ME, Bub DN.	Acta Psychol (Amst). 2015 Mar;156:98-103. doi: 10.1016/j.actpsy.2014.01.017. Epub 2014 Feb 18.	Acta Psychol (Amst)	2015	10.1016/j.actpsy.2014.01.017
0	6570510	Hand behaviors of women during childbirth	VanMuiswinkel J.	Matern Child Nurs J. 1984 Winter;13(4):iii-viii, 205-88.	Matern Child Nurs J	1984
0	14723298	Stages of faith and identity: birth to teens	Fowler JW, Dell ML.	Child Adolesc Psychiatr Clin N Am. 2004 Jan;13(1):17-33. doi: 10.1016/s1056-4993(03)00073-7.	Child Adolesc Psychiatr Clin N Am	2004	10.1016/s1056-4993(03)00073-7
0	26676405	Voices About a Stigma: Cancer in the Opinion of Three Different Segments in Brazilian Society	Machado GOC, Biancovilli P, Jurberg C.	J Cancer Educ. 2017 Jun;32(2):413-416. doi: 10.1007/s13187-015-0962-5.	J Cancer Educ	2017	10.1007/s13187-015-0962-5
0	28404520	Nothing more than a pair of curvatures: A common mechanism for the detection of both radial and non-radial frequency patterns	Schmidtmann G, Kingdom FAA.	Vision Res. 2017 May;134:18-25. doi: 10.1016/j.visres.2017.03.005. Epub 2017 Apr 12.	Vision Res	2017	10.1016/j.visres.2017.03.005
0	26192698	Predictors of Stunting Among Children Ages 0 to 59 Months in a Rural Region of Armenia	Demirchyan A, Petrosyan V, Sargsyan V, Hekimian K.	J Pediatr Gastroenterol Nutr. 2016 Jan;62(1):150-6. doi: 10.1097/MPG.0000000000000901.	J Pediatr Gastroenterol Nutr	2016	10.1097/MPG.0000000000000901
0	23218895	Ego-rotation and object-rotation in major depressive disorder	Chen J, Yang L, Ma W, Wu X, Zhang Y, Wei D, Liu G, Deng Z, Hua Z, Jia T.	Psychiatry Res. 2013 Aug 30;209(1):32-9. doi: 10.1016/j.psychres.2012.10.003. Epub 2012 Dec 6.	Psychiatry Res	2013	10.1016/j.psychres.2012.10.003
0	24228477	[Treatment-refractory OCD from the viewpoint of obsessive-compulsive spectrum disorders: impact of comorbid child and adolescent psychiatric disorders]	Kano Y.	Seishin Shinkeigaku Zasshi. 2013;115(9):990-6.	Seishin Shinkeigaku Zasshi	2013
0	10761398	Clinical effect of low vision aids	Ji YH, Park HJ, Oh SY.	Korean J Ophthalmol. 1999 Jun;13(1):52-6. doi: 10.3341/kjo.1999.13.1.52.	Korean J Ophthalmol	1999	10.3341/kjo.1999.13.1.52
0	28268449	Encoding physiological signals as images for affective state recognition using convolutional neural networks	Guangliang Yu, Xiang Li, Dawei Song, Xiaozhao Zhao, Peng Zhang, Yuexian Hou, Bin Hu.	Annu Int Conf IEEE Eng Med Biol Soc. 2016 Aug;2016:812-815. doi: 10.1109/EMBC.2016.7590825.	Annu Int Conf IEEE Eng Med Biol Soc	2016	10.1109/EMBC.2016.7590825
0	14670571	Hemispheric specialisation for imitation of hand-head positions and finger configurations: a controlled study in patients with complete callosotomy	Lausberg H, Cruz RF.	Neuropsychologia. 2004;42(3):320-34. doi: 10.1016/j.neuropsychologia.2003.08.003.	Neuropsychologia	2004	10.1016/j.neuropsychologia.2003.08.003
0	27548090	Search performance is better predicted by tileability than presence of a unique basic feature	Chang H, Rosenholtz R.	J Vis. 2016 Aug 1;16(10):13. doi: 10.1167/16.10.13.	J Vis	2016	10.1167/16.10.13
0	20884482	The effect of spacing regularity on visual crowding	Saarela TP, Westheimer G, Herzog MH.	J Vis. 2010 Aug 18;10(10):17. doi: 10.1167/10.10.17.	J Vis	2010	10.1167/10.10.17
0	9470945	Tracheoesophageal speech: predictors of success and social validity ratings	Cantu E, Ryan WJ, Tansey S, Johnson CS Jr.	Am J Otolaryngol. 1998 Jan-Feb;19(1):12-7. doi: 10.1016/s0196-0709(98)90059-x.	Am J Otolaryngol	1998	10.1016/s0196-0709(98)90059-x
0	28399715	Prevalence of coma-recovery scale-revised signs of consciousness in patients in minimally conscious state	Wannez S, Gosseries O, Azzolini D, Martial C, Cassol H, Aubinet C, Annen J, Martens G, Bodart O, Heine L, Charland-Verville V, Thibaut A, Chatelle C, Vanhaudenhuyse A, Demertzi A, Schnakers C, Donneau AF, Laureys S.	Neuropsychol Rehabil. 2018 Dec;28(8):1350-1359. doi: 10.1080/09602011.2017.1310656. Epub 2017 Apr 11.	Neuropsychol Rehabil	2018	10.1080/09602011.2017.1310656
0	22457749	Sociodemographic and disease correlates of body image distress among patients with systemic sclerosis	Jewett LR, Hudson M, Malcarne VL, Baron M, Thombs BD; Canadian Scleroderma Research Group.	PLoS One. 2012;7(3):e33281. doi: 10.1371/journal.pone.0033281. Epub 2012 Mar 23.	PLoS One	2012	10.1371/journal.pone.0033281
0	10498346	The effect of a joint protection education programme for people with rheumatoid arthritis	Hammond A, Lincoln N.	Clin Rehabil. 1999 Oct;13(5):392-400. doi: 10.1191/026921599667005364.	Clin Rehabil	1999	10.1191/026921599667005364
0	21645339	Intra-familial and ethnic effects on attitudinal and perceptual body image: a cohort of South African mother-daughter dyads	McHiza ZJ, Goedecke JH, Lambert EV.	BMC Public Health. 2011 Jun 6;11:433. doi: 10.1186/1471-2458-11-433.	BMC Public Health	2011	10.1186/1471-2458-11-433
0	16536991	[Preliminary application of functional magnetic resonance imaging to neurosurgery]	Huang SQ, Liang BL, Xie BK, Zhong JL, Zhang Z, Zhang R.	Ai Zheng. 2006 Mar;25(3):343-7.	Ai Zheng	2006
0	24928767	An investigation of facial emotion recognition impairments in alexithymia and its neural correlates	Jongen S, Axmacher N, Kremers NA, Hoffmann H, Limbrecht-Ecklundt K, Traue HC, Kessler H.	Behav Brain Res. 2014 Sep 1;271:129-39. doi: 10.1016/j.bbr.2014.05.069. Epub 2014 Jun 10.	Behav Brain Res	2014	10.1016/j.bbr.2014.05.069
0	32909087	Visual selection and response selection without effector selection in tasks with circular arrays	Proctor RW, Healy AF.	Atten Percept Psychophys. 2021 Feb;83(2):637-657. doi: 10.3758/s13414-020-02116-w.	Atten Percept Psychophys	2021	10.3758/s13414-020-02116-w
0	19467608	Inverse effectiveness, multisensory integration, and the bodily self: some statistical considerations	Holmes NP.	Conscious Cogn. 2009 Sep;18(3):762-5. doi: 10.1016/j.concog.2009.04.009. Epub 2009 May 24.	Conscious Cogn	2009	10.1016/j.concog.2009.04.009
0	3243266	Self-induction of seizures: the ultimate non-compliance	Binnie CD.	Epilepsy Res Suppl. 1988;1:153-8.	Epilepsy Res Suppl	1988
0	16536652	Cultural variation in affect valuation	Tsai JL, Knutson B, Fung HH.	J Pers Soc Psychol. 2006 Feb;90(2):288-307. doi: 10.1037/0022-3514.90.2.288.	J Pers Soc Psychol	2006	10.1037/0022-3514.90.2.288
0	15985550	Continuous attraction toward phonological competitors	Spivey MJ, Grosjean M, Knoblich G.	Proc Natl Acad Sci U S A. 2005 Jul 19;102(29):10393-8. doi: 10.1073/pnas.0503903102. Epub 2005 Jun 28.	Proc Natl Acad Sci U S A	2005	10.1073/pnas.0503903102
0	23399105	Design of an efficient framework for fast prototyping of customized human-computer interfaces and virtual environments for rehabilitation	Avola D, Spezialetti M, Placidi G.	Comput Methods Programs Biomed. 2013 Jun;110(3):490-502. doi: 10.1016/j.cmpb.2013.01.009. Epub 2013 Feb 8.	Comput Methods Programs Biomed	2013	10.1016/j.cmpb.2013.01.009
0	2622732	Mechanisms involved in the Münsterberg "shifted chequerboard" illusion: an empirical test	Purghé F, Russo A.	Percept Mot Skills. 1989 Dec;69(3 Pt 2):1179-86. doi: 10.2466/pms.1989.69.3f.1179.	Percept Mot Skills	1989	10.2466/pms.1989.69.3f.1179
0	16355659	Analyzing and capturing articulated hand motion in image sequences	Wu Y, Lin J, Huang TS.	IEEE Trans Pattern Anal Mach Intell. 2005 Dec;27(12):1910-22. doi: 10.1109/TPAMI.2005.233.	IEEE Trans Pattern Anal Mach Intell	2005	10.1109/TPAMI.2005.233
0	23117671	Flashed stimulation produces strong simultaneous brightness and color contrast	Kaneko S, Murakami I.	J Vis. 2012 Nov 1;12(12):1. doi: 10.1167/12.12.1.	J Vis	2012	10.1167/12.12.1
0	18723044	Non-linear integration of crowded orientation signals	Gheri C, Baldassi S.	Vision Res. 2008 Oct;48(22):2352-8. doi: 10.1016/j.visres.2008.07.022. Epub 2008 Sep 9.	Vision Res	2008	10.1016/j.visres.2008.07.022
0	24141478	Development and initial clinical testing of "OPECT": an innovative device for fully intangible control of the intraoperative image-displaying monitor by the surgeon	Yoshimitsu K, Muragaki Y, Maruyama T, Yamato M, Iseki H.	Neurosurgery. 2014 Mar;10 Suppl 1:46-50; discussion 50. doi: 10.1227/NEU.0000000000000214.	Neurosurgery	2014	10.1227/NEU.0000000000000214
0	27922091	An increased duplication of ZRS region that caused more than one supernumerary digits preaxial polydactyly in a large Chinese family	Wang B, Diao Y, Liu Q, An H, Ma R, Jiang G, Lai N, Li Z, Zhu X, Zhao L, Guo Q, Zhang Z, Sun R, Li X.	Sci Rep. 2016 Dec 6;6:38500. doi: 10.1038/srep38500.	Sci Rep	2016	10.1038/srep38500
0	11686266	Dietary restraint and negative affect as mediators of body dissatisfaction and bulimic behavior in adolescent girls and boys	Ricciardelli LA, McCabe MP.	Behav Res Ther. 2001 Nov;39(11):1317-28. doi: 10.1016/s0005-7967(00)00097-8.	Behav Res Ther	2001	10.1016/s0005-7967(00)00097-8
0	12374638	Body shape preference and body satisfaction in Taiwanese college students	Shih MY, Kubo C.	Psychiatry Res. 2002 Aug 30;111(2-3):215-28. doi: 10.1016/s0165-1781(02)00138-5.	Psychiatry Res	2002	10.1016/s0165-1781(02)00138-5
0	19967340	The effects of secondary task interference on shape reproduction	Martin BC, Henriques DY.	Exp Brain Res. 2010 Apr;202(1):65-77. doi: 10.1007/s00221-009-2112-y. Epub 2009 Dec 5.	Exp Brain Res	2010	10.1007/s00221-009-2112-y
0	19143807	Programmed to learn? The ontogeny of mirror neurons	Del Giudice M, Manera V, Keysers C.	Dev Sci. 2009 Mar;12(2):350-63. doi: 10.1111/j.1467-7687.2008.00783.x.	Dev Sci	2009	10.1111/j.1467-7687.2008.00783.x
0	18990107	The experience of life after burn injury: a new bodily awareness	Moi AL, Vindenes HA, Gjengedal E.	J Adv Nurs. 2008 Nov;64(3):278-86. doi: 10.1111/j.1365-2648.2008.04807.x.	J Adv Nurs	2008	10.1111/j.1365-2648.2008.04807.x
0	19549923	Assessment of sensory function in the National Social Life, Health, and Aging Project	Schumm LP, McClintock M, Williams S, Leitsch S, Lundstrom J, Hummel T, Lindau ST.	J Gerontol B Psychol Sci Soc Sci. 2009 Nov;64 Suppl 1(Suppl 1):i76-85. doi: 10.1093/geronb/gbp048. Epub 2009 Jun 23.	J Gerontol B Psychol Sci Soc Sci	2009	10.1093/geronb/gbp048
0	25258732	Method for user interface of large displays using arm pointing and finger counting gesture recognition	Kim H, Kim Y, Lee EC.	ScientificWorldJournal. 2014;2014:683045. doi: 10.1155/2014/683045. Epub 2014 Sep 1.	ScientificWorldJournal	2014	10.1155/2014/683045
0	12139532	Patients' experiences with multiple stimulation axillary block for fast-track ambulatory hand surgery	Koscielniak-Nielsen ZJ, Rotbøll-Nielsen P, Rassmussen H.	Acta Anaesthesiol Scand. 2002 Aug;46(7):789-93. doi: 10.1034/j.1399-6576.2002.460706.x.	Acta Anaesthesiol Scand	2002	10.1034/j.1399-6576.2002.460706.x
0	11697376	Ethical issues in limb transplants	Dickenson D, Widdershoven G.	Bioethics. 2001 Apr;15(2):110-24. doi: 10.1111/1467-8519.00219.	Bioethics	2001	10.1111/1467-8519.00219
0	18569206	Transgender identity development as represented by a group of female-to-male transgendered adults	Morgan SW, Stevens PE.	Issues Ment Health Nurs. 2008 Jun;29(6):585-99. doi: 10.1080/01612840802048782.	Issues Ment Health Nurs	2008	10.1080/01612840802048782
0	10963798	Positive symptomatology and source-monitoring failure in schizophrenia--an analysis of symptom-specific effects	Brébion G, Amador X, David A, Malaspina D, Sharif Z, Gorman JM.	Psychiatry Res. 2000 Aug 21;95(2):119-31. doi: 10.1016/s0165-1781(00)00174-8.	Psychiatry Res	2000	10.1016/s0165-1781(00)00174-8
0	20797391	Interruption of visually perceived forward motion in depth evokes a cortical activation shift from spatial to intentional motor regions	van der Hoorn A, Beudel M, de Jong BM.	Brain Res. 2010 Oct 28;1358:160-71. doi: 10.1016/j.brainres.2010.08.050. Epub 2010 Aug 24.	Brain Res	2010	10.1016/j.brainres.2010.08.050
0	8072694	Spatiotemporal characteristics of sensorimotor neuromagnetic rhythms related to thumb movement	Salmelin R, Hari R.	Neuroscience. 1994 May;60(2):537-50. doi: 10.1016/0306-4522(94)90263-1.	Neuroscience	1994	10.1016/0306-4522(94)90263-1
0	11099726	Manual laterality in haptic and visual reaching tasks by tufted capuchin monkeys (Cebus apella). An association between hand preference and hand accuracy for food discrimination	Spinozzi G, Cacchiarelli B.	Neuropsychologia. 2000;38(13):1685-92. doi: 10.1016/s0028-3932(00)00080-4.	Neuropsychologia	2000	10.1016/s0028-3932(00)00080-4
0	9779747	Infants' use of attentional cues to identify the referent of another person's emotional expression	Repacholi BM.	Dev Psychol. 1998 Sep;34(5):1017-25. doi: 10.1037//0012-1649.34.5.1017.	Dev Psychol	1998	10.1037//0012-1649.34.5.1017
0	7667413	Eating attitudes and behaviors of pre- and postpubertal females: clues to the etiology of eating disorders	de Castro JM, Goldstein SJ.	Physiol Behav. 1995 Jul;58(1):15-23. doi: 10.1016/0031-9384(95)00027-g.	Physiol Behav	1995	10.1016/0031-9384(95)00027-g
0	11878176	Patients' satisfaction with breast reconstruction and reduction mammaplasty	Tykkä E, Asko-Seljavaara S, Hietanen H.	Scand J Plast Reconstr Surg Hand Surg. 2001 Dec;35(4):399-405. doi: 10.1080/028443101317149363.	Scand J Plast Reconstr Surg Hand Surg	2001	10.1080/028443101317149363
0	26135222	Interdisciplinary development of manual and automated product usability assessments for older adults with dementia: lessons learned	Boger J, Taati B, Mihailidis A.	Disabil Rehabil Assist Technol. 2016 Oct;11(7):581-7. doi: 10.3109/17483107.2015.1063714. Epub 2015 Jul 2.	Disabil Rehabil Assist Technol	2016	10.3109/17483107.2015.1063714
0	10617736	Shared vision: concordance among fathers, mothers, and pediatricians about unmet needs of children with chronic health conditions	Perrin EC, Lewkowicz C, Young MH.	Pediatrics. 2000 Jan;105(1 Pt 3):277-85.	Pediatrics	2000
0	18959577	Perceived competence and school adjustment of hearing impaired children in mainstream primary school settings	Hatamizadeh N, Ghasemi M, Saeedi A, Kazemnejad A.	Child Care Health Dev. 2008 Nov;34(6):789-94. doi: 10.1111/j.1365-2214.2008.00871.x.	Child Care Health Dev	2008	10.1111/j.1365-2214.2008.00871.x
0	16207080	Management of district hospitals--exploring success	Couper ID, Hugo JF.	Rural Remote Health. 2005 Oct-Dec;5(4):433. Epub 2005 Oct 6.	Rural Remote Health	2005
0	20347208	The effect of basic life support education on laypersons' willingness in performing bystander hands only cardiopulmonary resuscitation	Cho GC, Sohn YD, Kang KH, Lee WW, Lim KS, Kim W, Oh BJ, Choi DH, Yeom SR, Lim H.	Resuscitation. 2010 Jun;81(6):691-4. doi: 10.1016/j.resuscitation.2010.02.021. Epub 2010 Mar 26.	Resuscitation	2010	10.1016/j.resuscitation.2010.02.021
0	16857534	Effects of family functioning and self-image on adolescent smoking initiation among Asian-American subgroups	Weiss JW, Garbanati JA, Tanjasiri SP, Xie B, Palmer PH.	J Adolesc Health. 2006 Aug;39(2):221-8. doi: 10.1016/j.jadohealth.2005.12.005.	J Adolesc Health	2006	10.1016/j.jadohealth.2005.12.005
0	16914620	Itch and motivation to scratch: an investigation of the central and peripheral correlates of allergen- and histamine-induced itch in humans	Leknes SG, Bantick S, Willis CM, Wilkinson JD, Wise RG, Tracey I.	J Neurophysiol. 2007 Jan;97(1):415-22. doi: 10.1152/jn.00070.2006. Epub 2006 Aug 16.	J Neurophysiol	2007	10.1152/jn.00070.2006
0	9258862	Addressing women's concerns about weight gain due to smoking cessation	Perkins KA, Levine MD, Marcus MD, Shiffman S.	J Subst Abuse Treat. 1997 Mar-Apr;14(2):173-82. doi: 10.1016/s0740-5472(96)00158-4.	J Subst Abuse Treat	1997	10.1016/s0740-5472(96)00158-4
0	23340805	"Judging a body by its cover": young Lebanese-Canadian women's discursive constructions of the "healthy" body and "health" practices	Abou-Rizk Z, Rail G.	J Immigr Minor Health. 2014 Feb;16(1):150-64. doi: 10.1007/s10903-012-9757-5.	J Immigr Minor Health	2014	10.1007/s10903-012-9757-5
0	7666173	Fear and the human amygdala	Adolphs R, Tranel D, Damasio H, Damasio AR.	J Neurosci. 1995 Sep;15(9):5879-91. doi: 10.1523/JNEUROSCI.15-09-05879.1995.	J Neurosci	1995	10.1523/JNEUROSCI.15-09-05879.1995
0	11525324	Cortical correlates of gesture processing: clues to the cerebral mechanisms underlying apraxia during the imitation of meaningless gestures	Hermsdörfer J, Goldenberg G, Wachsmuth C, Conrad B, Ceballos-Baumann AO, Bartenstein P, Schwaiger M, Boecker H.	Neuroimage. 2001 Jul;14(1 Pt 1):149-61. doi: 10.1006/nimg.2001.0796.	Neuroimage	2001	10.1006/nimg.2001.0796
0	29148137	Brain-Computer Interfaces With Multi-Sensory Feedback for Stroke Rehabilitation: A Case Study	Irimia DC, Cho W, Ortner R, Allison BZ, Ignat BE, Edlinger G, Guger C.	Artif Organs. 2017 Nov;41(11):E178-E184. doi: 10.1111/aor.13054.	Artif Organs	2017	10.1111/aor.13054
0	7928655	Looking out and looking in: some reflections on 'body talk' in the consulting room	Wiener J.	J Anal Psychol. 1994 Jul;39(3):331-50. doi: 10.1111/j.1465-5922.1994.00331.x.	J Anal Psychol	1994	10.1111/j.1465-5922.1994.00331.x
0	25862262	Improving the reliability of single-subject fMRI by weighting intra-run variability	de Bertoldi F, Finos L, Maieron M, Weis L, Campanella M, Ius T, Fadiga L.	Neuroimage. 2015 Jul 1;114:287-93. doi: 10.1016/j.neuroimage.2015.03.076. Epub 2015 Apr 8.	Neuroimage	2015	10.1016/j.neuroimage.2015.03.076
0	18633831	Functional magnetic resonance imaging of temporally distinct responses to emotional facial expressions	Haas BW, Constable RT, Canli T.	Soc Neurosci. 2009;4(2):121-34. doi: 10.1080/17470910802176326. Epub 2008 Jun 12.	Soc Neurosci	2009	10.1080/17470910802176326
0	838914	Heart rate and cardiac phase influences on visual perception	Sandman CA, McCanne TR, Kaiser DN, Diamond B.	J Comp Physiol Psychol. 1977 Feb;91(1):189-202. doi: 10.1037/h0077302.	J Comp Physiol Psychol	1977	10.1037/h0077302
0	25173415	Resting state connectivity immediately following learning correlates with subsequent sleep-dependent enhancement of motor task performance	Gregory MD, Agam Y, Selvadurai C, Nagy A, Vangel M, Tucker M, Robertson EM, Stickgold R, Manoach DS.	Neuroimage. 2014 Nov 15;102 Pt 2(0 2):666-73. doi: 10.1016/j.neuroimage.2014.08.044. Epub 2014 Aug 28.	Neuroimage	2014	10.1016/j.neuroimage.2014.08.044
0	8218653	[Negative identity in young immigrants]	Malewska-Peyre H.	Sante Ment Que. 1993 Spring;18(1):109-23.	Sante Ment Que	1993
0	16609614	[Life experience of adults with unilateral agenesia of the forearm: effect of prosthesis on self image and social relations]	Choumon B, Fischer S, Greco J, Ritz A, Bérard C.	Rev Chir Orthop Reparatrice Appar Mot. 2006 Feb;92(1):27-32. doi: 10.1016/s0035-1040(06)75671-9.	Rev Chir Orthop Reparatrice Appar Mot	2006	10.1016/s0035-1040(06)75671-9
0	25023339	Medical error disclosure: from the therapeutic alliance to risk management: the vision of the new Italian code of medical ethics	Turillazzi E, Neri M.	BMC Med Ethics. 2014 Jul 15;15:57. doi: 10.1186/1472-6939-15-57.	BMC Med Ethics	2014	10.1186/1472-6939-15-57
0	20331913	Environment and object mental images in patients with representational neglect: two case reports	Palermo L, Nori R, Piccardi L, Giusberti F, Guariglia C.	J Int Neuropsychol Soc. 2010 Sep;16(5):921-32. doi: 10.1017/S1355617710000305. Epub 2010 Mar 24.	J Int Neuropsychol Soc	2010	10.1017/S1355617710000305
0	18985147	Sex differences in neural activation to facial expressions denoting contempt and disgust	Aleman A, Swart M.	PLoS One. 2008;3(11):e3622. doi: 10.1371/journal.pone.0003622. Epub 2008 Nov 5.	PLoS One	2008	10.1371/journal.pone.0003622
0	21401241	Influence of facial expression on memory for facial identity: effects of visual features or emotional meaning?	D'Argembeau A, Van der Linden M.	Emotion. 2011 Feb;11(1):199-202. doi: 10.1037/a0022592.	Emotion	2011	10.1037/a0022592
0	20888110	Role of motor processes in extrinsically encoding mental transformations	Wraga M, Boyle HK, Flynn CM.	Brain Cogn. 2010 Dec;74(3):193-202. doi: 10.1016/j.bandc.2010.07.005.	Brain Cogn	2010	10.1016/j.bandc.2010.07.005
0	15755225	The effects of fear and anger facial expressions on approach- and avoidance-related behaviors	Marsh AA, Ambady N, Kleck RE.	Emotion. 2005 Mar;5(1):119-24. doi: 10.1037/1528-3542.5.1.119.	Emotion	2005	10.1037/1528-3542.5.1.119
0	24291119	Testing the embodied account of object naming: a concurrent motor task affects naming artifacts and animals	Matheson HE, White N, McMullen PA.	Acta Psychol (Amst). 2014 Jan;145:33-43. doi: 10.1016/j.actpsy.2013.10.012. Epub 2013 Nov 28.	Acta Psychol (Amst)	2014	10.1016/j.actpsy.2013.10.012
0	25448240	[The elaboration of aggressiveness in adolescence: Comparative structural study based on the Rorschach test]	Schiltz L, Diwo R, de Tychey C.	Encephale. 2015 Sep;41(4):295-301. doi: 10.1016/j.encep.2014.10.006. Epub 2014 Nov 6.	Encephale	2015	10.1016/j.encep.2014.10.006
0	19574627	A unified framework for gesture recognition and spatiotemporal gesture segmentation	Alon J, Athitsos V, Yuan Q, Sclaroff S.	IEEE Trans Pattern Anal Mach Intell. 2009 Sep;31(9):1685-99. doi: 10.1109/TPAMI.2008.203.	IEEE Trans Pattern Anal Mach Intell	2009	10.1109/TPAMI.2008.203
0	18567369	[Relationships of self-reported physical health, sociability, and spiritual life with mental health: an investigation according to gender and life stage]	Kumagai Y, Morioka I, Yoshimasu K, Tomita H, Miyai N, Miyashita K.	Nihon Eiseigaku Zasshi. 2008 May;63(3):636-41. doi: 10.1265/jjh.63.636.	Nihon Eiseigaku Zasshi	2008	10.1265/jjh.63.636
0	8441009	Visuospatial versus visuomotor activity in the premotor and prefrontal cortex of a primate	di Pellegrino G, Wise SP.	J Neurosci. 1993 Mar;13(3):1227-43. doi: 10.1523/JNEUROSCI.13-03-01227.1993.	J Neurosci	1993	10.1523/JNEUROSCI.13-03-01227.1993
0	16864222	Bumsters, big black organs and old white gold: Embodied racial myths in sexual relationships of Gambian beach boys	Nyanzi S, Rosenberg-Jallow O, Bah O, Nyanzi S.	Cult Health Sex. 2005 Nov-Dec;7(6):557-69. doi: 10.1080/13691050500245687.	Cult Health Sex	2005	10.1080/13691050500245687
0	23548859	Impaired brachial artery flow-mediated vasodilation in response to handgrip exercise-induced increases in shear stress in young smokers	Findlay BB, Gupta P, Szijgyarto IC, Pyke KE.	Vasc Med. 2013 Apr;18(2):63-71. doi: 10.1177/1358863X13480259. Epub 2013 Apr 2.	Vasc Med	2013	10.1177/1358863X13480259
0	9394444	Manuo-ocular coordination in target tracking. II. Comparing the model with human behavior	Vercher JL, Lazzari S, Gauthier G.	Biol Cybern. 1997 Oct;77(4):267-75. doi: 10.1007/s004220050387.	Biol Cybern	1997	10.1007/s004220050387
0	10789948	Superposition of independent units of coordination during pointing movements involving the trunk with and without visual feedback	Pigeon P, Yahia LH, Mitnitski AB, Feldman AG.	Exp Brain Res. 2000 Apr;131(3):336-49. doi: 10.1007/s002219900267.	Exp Brain Res	2000	10.1007/s002219900267
0	3044011	Boys who became offenders. A follow-up study of 2203 boys tested with projective methods	Lie N.	Acta Psychiatr Scand Suppl. 1988;342:1-122.	Acta Psychiatr Scand Suppl	1988
0	9626674	Anatomical congruence of metabolic and electromagnetic activation signals during a self-paced motor task: a combined PET-MEG study	Joliot M, Crivello F, Badier JM, Diallo B, Tzourio N, Mazoyer B.	Neuroimage. 1998 May;7(4 Pt 1):337-51. doi: 10.1006/nimg.1998.0333.	Neuroimage	1998	10.1006/nimg.1998.0333
0	24110266	Comparison of causality analysis on simultaneously measured fMRI and NIRS signals during motor tasks	Anwar AR, Muthalib M, Perrey S, Galka A, Granert O, Wolff S, Deuschl G, Raethjen J, Heute U, Muthuraman M.	Annu Int Conf IEEE Eng Med Biol Soc. 2013;2013:2628-31. doi: 10.1109/EMBC.2013.6610079.	Annu Int Conf IEEE Eng Med Biol Soc	2013	10.1109/EMBC.2013.6610079
0	11081801	Functional role of the limbic system and basal ganglia in motivated behaviors	Ono T, Nishijo H, Nishino H.	J Neurol. 2000 Sep;247 Suppl 5:V23-32. doi: 10.1007/pl00007780.	J Neurol	2000	10.1007/pl00007780
0	11343719	Information limitations in perception of shape from texture	Li A, Zaidi Q.	Vision Res. 2001 May;41(12):1519-33. doi: 10.1016/s0042-6989(01)00021-9.	Vision Res	2001	10.1016/s0042-6989(01)00021-9
0	8638882	[An unbiased study of the perception of smile and sadness by analysing the integration of emotions]	Granato P, Bruyer R, Revillon JJ.	Ann Med Psychol (Paris). 1996 Jan;154(1):1-9.	Ann Med Psychol (Paris)	1996
0	19034855	[The impact of emotional stimuli on working memory in female delinquent juveniles]	Krischer M, Sevecke K, Wunram HL, Lehmkuhl G, Pukrop R.	Z Kinder Jugendpsychiatr Psychother. 2008 Nov;36(6):401-10. doi: 10.1024/1422-4917.36.6.401.	Z Kinder Jugendpsychiatr Psychother	2008	10.1024/1422-4917.36.6.401
0	10825357	Single word reading in developmental stutterers and fluent speakers	Salmelin R, Schnitzler A, Schmitz F, Freund HJ.	Brain. 2000 Jun;123 ( Pt 6):1184-202. doi: 10.1093/brain/123.6.1184.	Brain	2000	10.1093/brain/123.6.1184
0	9409105	Vision profile of the athletes of the 1995 Special Olympics World Summer Games	Block SS, Beckerman SA, Berman PE.	J Am Optom Assoc. 1997 Nov;68(11):699-708.	J Am Optom Assoc	1997
0	12847162	A distinct phenotype of distal myopathy in a large Finnish family	Mahjneh I, Haravuori H, Paetau A, Anderson LV, Saarinen A, Udd B, Somer H.	Neurology. 2003 Jul 8;61(1):87-92. doi: 10.1212/01.wnl.0000073618.91577.e8.	Neurology	2003	10.1212/01.wnl.0000073618.91577.e8
0	19945445	The impact of left hemisphere stroke on force control with familiar and novel objects: neuroanatomic substrates and relationship to apraxia	Dawson AM, Buxbaum LJ, Duff SV.	Brain Res. 2010 Mar 4;1317:124-36. doi: 10.1016/j.brainres.2009.11.034. Epub 2009 Nov 26.	Brain Res	2010	10.1016/j.brainres.2009.11.034
0	23971729	Slow angled-descent forepaw grasping (SLAG): an innate behavioral task for identification of individual experimental mice possessing functional vision	Gil-Pagés M, Stiles RJ, Parks CA, Neier SC, Radulovic M, Oliveros A, Ferrer A, Reed BK, Wilton KM, Schrum AG.	Behav Brain Funct. 2013 Aug 23;9(1):35. doi: 10.1186/1744-9081-9-35.	Behav Brain Funct	2013	10.1186/1744-9081-9-35
0	21452507	[Delusion of sex change and body dysmorphic disorder in clinical picture of paranoid schizophrenia--case reports]	Urban M, Rabe-Jabłońska J.	Psychiatr Pol. 2010 Sep-Oct;44(5):723-33.	Psychiatr Pol	2010
0	7891143	The role of striate cortex in visual function of the cat	Pasternak T, Tompkins J, Olson CR.	J Neurosci. 1995 Mar;15(3 Pt 1):1940-50. doi: 10.1523/JNEUROSCI.15-03-01940.1995.	J Neurosci	1995	10.1523/JNEUROSCI.15-03-01940.1995
0	1176248	Some further observations and comments on the earliest role of the father	Abelin EL.	Int J Psychoanal. 1975 Aug;56(3):293-302.	Int J Psychoanal	1975
0	16954422	Characteristics and study motivation of clinical dental students in Nigerian universities	Orenuga OO, da Costa OO.	J Dent Educ. 2006 Sep;70(9):996-1003.	J Dent Educ	2006
0	16147579	Real-time functional magnetic resonance imaging (rt-fMRI) in patients with brain tumours: preliminary findings using motor and language paradigms	Schwindack C, Siminotto E, Meyer M, McNamara A, Marshall I, Wardlaw JM, Whittle IR.	Br J Neurosurg. 2005 Feb;19(1):25-32. doi: 10.1080/02688690500089621.	Br J Neurosurg	2005	10.1080/02688690500089621
0	16631258	A generalized bias against disconfirmatory evidence in schizophrenia	Moritz S, Woodward TS.	Psychiatry Res. 2006 Jun 15;142(2-3):157-65. doi: 10.1016/j.psychres.2005.08.016. Epub 2006 May 2.	Psychiatry Res	2006	10.1016/j.psychres.2005.08.016
0	16079008	Unilateral paralytic strabismus in the adult cat induces plastic changes in interocular disparity along the visual midline: contribution of the corpus callosum	Milleret C, Buser P, Watroba L.	Vis Neurosci. 2005 May-Jun;22(3):325-43. doi: 10.1017/S0952523805223088.	Vis Neurosci	2005	10.1017/S0952523805223088
0	15849804	Two-dimensional vs. two- plus four-dimensional ultrasound in pregnancy and the effect on maternal emotional status: a randomized study	Rustico MA, Mastromatteo C, Grigio M, Maggioni C, Gregori D, Nicolini U.	Ultrasound Obstet Gynecol. 2005 May;25(5):468-72. doi: 10.1002/uog.1894.	Ultrasound Obstet Gynecol	2005	10.1002/uog.1894
0	16151719	The control of visual attention and its influence on prioritized processing in a location negative priming paradigm	Fischer R, Hagendorf H.	Psychol Res. 2006 Jul;70(4):317-35. doi: 10.1007/s00426-005-0220-2. Epub 2005 Sep 7.	Psychol Res	2006	10.1007/s00426-005-0220-2
0	22223852	Are you upset? Distinct roles for orbitofrontal and lateral prefrontal cortex in detecting and distinguishing facial expressions of emotion	Tsuchida A, Fellows LK.	Cereb Cortex. 2012 Dec;22(12):2904-12. doi: 10.1093/cercor/bhr370. Epub 2012 Jan 5.	Cereb Cortex	2012	10.1093/cercor/bhr370
0	21479723	Recently inhibited responses are avoided for both masked and nonmasked primes in a spatial negative priming task	Fitzgeorge L, Buckolz E, Khan M.	Atten Percept Psychophys. 2011 Jul;73(5):1435-52. doi: 10.3758/s13414-011-0125-7.	Atten Percept Psychophys	2011	10.3758/s13414-011-0125-7
0	8529569	[Parallel visual processing characteristics in healthy alexithymic subjects. Administration of the Toronto Alexithymia Scale and the parallel visual information test]	Montreuil M, Pedinielli JL.	Encephale. 1995 Sep-Oct;21(5):589-95.	Encephale	1995
0	21865129	A case imitating Panayiotopoulos syndrome	Bolukbasi F, Hamamcioglu I, Demirbilek V, Dogangun B, Dervent A.	Epileptic Disord. 2011 Sep;13(3):304-7. doi: 10.1684/epd.2011.0454.	Epileptic Disord	2011	10.1684/epd.2011.0454
0	20691407	Haploinsufficiency of HDAC4 causes brachydactyly mental retardation syndrome, with brachydactyly type E, developmental delays, and behavioral problems	Williams SR, Aldred MA, Der Kaloustian VM, Halal F, Gowans G, McLeod DR, Zondag S, Toriello HV, Magenis RE, Elsea SH.	Am J Hum Genet. 2010 Aug 13;87(2):219-28. doi: 10.1016/j.ajhg.2010.07.011.	Am J Hum Genet	2010	10.1016/j.ajhg.2010.07.011
0	11564231	Elderly persons' experiences of living with venous leg ulcer: living in a dialectal relationship between freedom and imprisonment	Ebbeskog B, Ekman SL.	Scand J Caring Sci. 2001;15(3):235-43. doi: 10.1046/j.1471-6712.2001.00018.x.	Scand J Caring Sci	2001	10.1046/j.1471-6712.2001.00018.x
0	19109499	Specificity of reflex adaptation for task-relevant variability	Franklin DW, Wolpert DM.	J Neurosci. 2008 Dec 24;28(52):14165-75. doi: 10.1523/JNEUROSCI.4406-08.2008.	J Neurosci	2008	10.1523/JNEUROSCI.4406-08.2008
0	21144468	[The skill hand and the face: optic and haptic surgery]	Devauchelle B.	Orthod Fr. 2010 Dec;81(4):269-78. doi: 10.1051/orthodfr/2010031. Epub 2010 Dec 10.	Orthod Fr	2010	10.1051/orthodfr/2010031
0	26601502	[Identification of Spatial Coding Schemes by Errors Distribuition of Human Memory]	Lyakhovetskii VA, Karpinskaia VJ, Bobrova EV.	Zh Vyssh Nerv Deiat Im I P Pavlova. 2015 Jul-Aug;65(4):429-35.	Zh Vyssh Nerv Deiat Im I P Pavlova	2015
0	9365371	Speechreading in the akinetopsic patient, L.M	Campbell R, Zihl J, Massaro D, Munhall K, Cohen MM.	Brain. 1997 Oct;120 ( Pt 10):1793-803. doi: 10.1093/brain/120.10.1793.	Brain	1997	10.1093/brain/120.10.1793
0	16934918	Decline or improvement? Age-related differences in facial expression recognition	Suzuki A, Hoshino T, Shigemasu K, Kawamura M.	Biol Psychol. 2007 Jan;74(1):75-84. doi: 10.1016/j.biopsycho.2006.07.003. Epub 2006 Aug 28.	Biol Psychol	2007	10.1016/j.biopsycho.2006.07.003
0	11701185	Erratum to "Information limitations in perception of shape from texture". [Vision Research 41 (2001) 1519-1534]	Li A, Zaidi Q.	Vision Res. 2001 Oct;41(22):2927-42. doi: 10.1016/s0042-6989(01)00255-3.	Vision Res	2001	10.1016/s0042-6989(01)00255-3
0	23137923	Non parametric, self organizing, scalable modeling of spatiotemporal inputs: the sign language paradigm	Caridakis G, Karpouzis K, Drosopoulos A, Kollias S.	Neural Netw. 2012 Dec;36:157-66. doi: 10.1016/j.neunet.2012.10.001. Epub 2012 Oct 13.	Neural Netw	2012	10.1016/j.neunet.2012.10.001
0	23200617	[Psychodynamic and forensic approach of constitutional mythomania: a case report]	Ben Thabet J, Zouari N, Charfeddine F, Zouari L, Maâlej M.	Encephale. 2012 Dec;38(6):504-11. doi: 10.1016/j.encep.2012.01.005. Epub 2012 May 31.	Encephale	2012	10.1016/j.encep.2012.01.005
0	8301075	Twentieth century lesbians: should we revive memory or break with the past	Pastre G.	J Homosex. 1993;25(1-2):127-45. doi: 10.1300/J082v25n01_09.	J Homosex	1993	10.1300/J082v25n01_09
0	11833012	[The importance of the physician after successful artificial insemination by donor]	Schilling G.	Z Psychosom Med Psychother. 2002;48(1):75-89. doi: 10.13109/zptm.2002.48.1.75.	Z Psychosom Med Psychother	2002	10.13109/zptm.2002.48.1.75
0	10493901	FMRI and PET of self-paced finger movement: comparison of intersubject stereotaxic averaged data	Joliot M, Papathanassiou D, Mellet E, Quinton O, Mazoyer N, Courtheoux P, Mazoyer B.	Neuroimage. 1999 Oct;10(4):430-47. doi: 10.1006/nimg.1999.0483.	Neuroimage	1999	10.1006/nimg.1999.0483
0	8090618	Asymmetrical effect of crossed and uncrossed disparity on stereoscopic capture	Ishigushi A, Wolfe JM.	Perception. 1993;22(12):1403-13. doi: 10.1068/p221403.	Perception	1993	10.1068/p221403
0	14578087	Selective interference with verbal short-term memory for serial order information: a new paradigm and tests of a timing-signal hypothesis	Henson R, Hartley T, Burgess N, Hitch G, Flude B.	Q J Exp Psychol A. 2003 Nov;56(8):1307-34. doi: 10.1080/02724980244000747.	Q J Exp Psychol A	2003	10.1080/02724980244000747
0	17120706	One-dimensional and multi-dimensional studies of the exocentric distance estimates in frontoparallel plane, virtual space, and outdoor open field	Aznar-Casanova JA, Matsushima EH, Ribeiro-Filho NP, Da Silva JA.	Span J Psychol. 2006 Nov;9(2):273-84. doi: 10.1017/s113874160000617x.	Span J Psychol	2006	10.1017/s113874160000617x
0	18817939	[Postictal psychosis syndrome: a clinical entity to be recognized]	Lambrey S, Adam C, Baulac M, Dupont S.	Rev Neurol (Paris). 2009 Feb;165(2):155-63. doi: 10.1016/j.neurol.2008.07.018. Epub 2008 Sep 24.	Rev Neurol (Paris)	2009	10.1016/j.neurol.2008.07.018
0	16928413	Self-amputation of a healthy hand: a case of body integrity identity disorder	Sorene ED, Heras-Palou C, Burke FD.	J Hand Surg Br. 2006 Dec;31(6):593-5. doi: 10.1016/j.jhsb.2006.05.022. Epub 2006 Aug 22.	J Hand Surg Br	2006	10.1016/j.jhsb.2006.05.022
0	7831563	[School and child health]	Vuille JC, Ganter-Bührer G, Grüring R, Klingler J, Largo R, Walliser-Klunge MP.	Schweiz Med Wochenschr. 1994 Dec 27;124(51-52):2350-5.	Schweiz Med Wochenschr	1994
0	21299556	Toward a cognitive view of trait mindfulness: distinct cognitive skills predict its observing and nonreactivity facets	Anicha CL, Ode S, Moeller SK, Robinson MD.	J Pers. 2012 Apr;80(2):255-85. doi: 10.1111/j.1467-6494.2011.00722.x. Epub 2012 Feb 18.	J Pers	2012	10.1111/j.1467-6494.2011.00722.x
0	12945103	[A rare case of cannabis arteritis]	Gröger A, Aslani A, Wolter T, Noah EM, Pallua N.	Vasa. 2003 May;32(2):95-7. doi: 10.1024/0301-1526.32.2.95.	Vasa	2003	10.1024/0301-1526.32.2.95
0	21909777	[Being old is occurring later: age-related norms and self-concepts in the second half of life]	Graefe S, van Dyk S, Lessenich S.	Z Gerontol Geriatr. 2011 Oct;44(5):299-305. doi: 10.1007/s00391-011-0190-5. Epub 2011 Sep 11.	Z Gerontol Geriatr	2011	10.1007/s00391-011-0190-5
0	17715354	High-resolution maps of real and illusory tactile activation in primary somatosensory cortex in individual monkeys with functional magnetic resonance imaging and optical imaging	Chen LM, Turner GH, Friedman RM, Zhang N, Gore JC, Roe AW, Avison MJ.	J Neurosci. 2007 Aug 22;27(34):9181-91. doi: 10.1523/JNEUROSCI.1588-07.2007.	J Neurosci	2007	10.1523/JNEUROSCI.1588-07.2007
0	3580213	[A case of pseudoxanthoma elasticum showing various heteroptics due to infarction of right parieto-occipital lobe]	Maeda Y, Uchiyama S, Soma Y, Aikawa T, Kobayashi I, Maruyama S.	No To Shinkei. 1987 Mar;39(3):251-6.	No To Shinkei	1987
0	15658617	Brachydactyly type E in two sibs with increased bone density and mental retardation. A new autosomal recessive syndrome?	Stoll C, Alembik Y.	Genet Couns. 2004;15(4):421-8.	Genet Couns	2004
0	10414121	[Therapy refractory unilateral chronic blepharokeratoconjunctivitis as the chief manifestation of auto-aggression syndrome. Clinico-histopathologic findings]	Assadoullina A, Bialasiewicz AA, Richard G.	Ophthalmologe. 1999 May;96(5):319-24. doi: 10.1007/s003470050412.	Ophthalmologe	1999	10.1007/s003470050412
0	8127428	Hemispheric preference and lateral eye movements evoked by bilateral visual stimuli	Weisz J, Adám G.	Neuropsychologia. 1993 Dec;31(12):1299-306. doi: 10.1016/0028-3932(93)90099-l.	Neuropsychologia	1993	10.1016/0028-3932(93)90099-l
0	9638563	Dressing up in power: Tom of Finland and gay male body politics	Lahti M.	J Homosex. 1998;35(3-4):185-205. doi: 10.1300/J082v35n03_08.	J Homosex	1998	10.1300/J082v35n03_08
0	19674802	When 1+1=1: the unification of independent actors revealed through joint Simon effects in crossed and uncrossed effector conditions	Welsh TN.	Hum Mov Sci. 2009 Dec;28(6):726-37. doi: 10.1016/j.humov.2009.07.006. Epub 2009 Aug 11.	Hum Mov Sci	2009	10.1016/j.humov.2009.07.006
0	1348141	The extraction and use of facial features in low bit-rate visual communication	Pearson D.	Philos Trans R Soc Lond B Biol Sci. 1992 Jan 29;335(1273):79-85. doi: 10.1098/rstb.1992.0010.	Philos Trans R Soc Lond B Biol Sci	1992	10.1098/rstb.1992.0010
0	10226309	The wounded male persona and the mysterious feminine in the poetry of James Wright: a study in the transformation of the self	Graves M, Schermer VL.	Psychoanal Rev. 1998 Dec;85(6):849-69.	Psychoanal Rev	1998
0	6611794	[The myth of the good samaritan in psychiatry--thoughts prompted by a controversy]	Stoffels H.	Psychiatr Prax. 1983 Jul;10(4):122-7.	Psychiatr Prax	1983
0	12615639	Slowly progressive defect in recognition of familiar people in a patient with right anterior temporal atrophy	Gainotti G, Barbier A, Marra C.	Brain. 2003 Apr;126(Pt 4):792-803. doi: 10.1093/brain/awg092.	Brain	2003	10.1093/brain/awg092
0	1892367	Motor responses after transcranial electrical stimulation of cerebral hemispheres with a degenerated pyramidal tract	Fries W, Danek A, Witt TN.	Ann Neurol. 1991 Jun;29(6):646-50. doi: 10.1002/ana.410290612.	Ann Neurol	1991	10.1002/ana.410290612
0	8698999	The gay librarian: a comparative analysis of attitudes towards professional gender issues	Carmichael JV.	J Homosex. 1995;30(2):11-57. doi: 10.1300/j082v30n02_02.	J Homosex	1995	10.1300/j082v30n02_02
0	21848748	'We are the good guys but they are not bad'. In-group positivity and cognitive performance in preschoolers	Enesco I, Lago O, Rodríguez P, Guerrero S.	Br J Dev Psychol. 2011 Sep;29(Pt 3):593-611. doi: 10.1348/026151010X524896. Epub 2011 Feb 3.	Br J Dev Psychol	2011	10.1348/026151010X524896
0	2585057	Neural circuits mediating visual flight control in flies. I. Quantitative comparison of neural and behavioral response characteristics	Hausen K, Wehrhahn C.	J Neurosci. 1989 Nov;9(11):3828-36. doi: 10.1523/JNEUROSCI.09-11-03828.1989.	J Neurosci	1989	10.1523/JNEUROSCI.09-11-03828.1989
0	12386539	[Autonomy attitudes in the treatment compliance of a cohort of subjects with continuous psychotropic drug administration]	Baumann M, Trincard M.	Encephale. 2002 Sep-Oct;28(5 Pt 1):389-96.	Encephale	2002
0	1779418	A visually evoked escape response of the housefly	Holmqvist MH, Srinivasan MV.	J Comp Physiol A. 1991 Oct;169(4):451-9. doi: 10.1007/BF00197657.	J Comp Physiol A	1991	10.1007/BF00197657
0	12050937	[Maturation, separation and social integration. Some developmental psychology aspects of childhood sports]	Günter M.	Prax Kinderpsychol Kinderpsychiatr. 2002 Apr;51(4):298-312.	Prax Kinderpsychol Kinderpsychiatr	2002
0	16128450	A recurrent fuzzy network for fuzzy temporal sequence processing and gesture recognition	Juang CF, Ku KC.	IEEE Trans Syst Man Cybern B Cybern. 2005 Aug;35(4):646-58. doi: 10.1109/tsmcb.2005.844594.	IEEE Trans Syst Man Cybern B Cybern	2005	10.1109/tsmcb.2005.844594
0	9775954	[Case report. Therapeutic intervention using a "particular interest" of an autistic child with visual agnosia]	Mineau S, Mottron L.	Sante Ment Que. 1998 Spring;23(1):67-84.	Sante Ment Que	1998
0	8876410	The family interview: exploring experiences of family health and well-being	Astedt-Kurki P, Hopia H.	J Adv Nurs. 1996 Sep;24(3):506-11. doi: 10.1046/j.1365-2648.1996.21810.x.	J Adv Nurs	1996	10.1046/j.1365-2648.1996.21810.x
0	7609387	[The F-L test for determining alternating central scotoma]	Safra D.	Klin Monbl Augenheilkd. 1995 May;206(5):365-6. doi: 10.1055/s-2008-1035463.	Klin Monbl Augenheilkd	1995	10.1055/s-2008-1035463
0	18372742	Spatiotemporal context influences perception of an ambiguous target in visual search	Scheessele MR, Chaaban I.	Percept Psychophys. 2008 Feb;70(2):190-8. doi: 10.3758/pp.70.2.190.	Percept Psychophys	2008	10.3758/pp.70.2.190
0	3306070	[A factor analytic study of the acceptance of relaxation through Dohsa training (psychological rehabilitation training)]	Konno Y, Ohno K.	Shinrigaku Kenkyu. 1987 Apr;58(1):57-61. doi: 10.4992/jjpsy.58.57.	Shinrigaku Kenkyu	1987	10.4992/jjpsy.58.57
0	1635906	[Sex differences in dreams. Content analysis of oknophile and philobatic dream images in the dreams of children and adolescents]	Hopf HH.	Prax Kinderpsychol Kinderpsychiatr. 1992 May-Jun;41(5):176-84.	Prax Kinderpsychol Kinderpsychiatr	1992
0	3776295	[Men in old age--psychological and social aspects]	Fooken I.	Z Gerontol. 1986 Jul-Aug;19(4):249-75.	Z Gerontol	1986
0	2485631	[Behavioral sequelae of long-term self-attributed success and failure: an attribution theory analysis]	Haisch J.	Arch Psychol (Frankf). 1989;141(4):287-99.	Arch Psychol (Frankf)	1989
0	22821189	[Being old is occurring later. Age-related norms and self-concepts in the second half of life]	Graefe S, van Dyk S, Lessenich S.	Unfallchirurg. 2012 Aug;115(8):694-9. doi: 10.1007/s00113-012-2224-x.	Unfallchirurg	2012	10.1007/s00113-012-2224-x
0	1635994	["The very wise Heloise". On dependency and resistance of the female in relation to actual male dominance and the magic power of its representation]	Widmer-Perrenoud M.	Psyche (Stuttg). 1992 Jun;46(6):554-80.	Psyche (Stuttg)	1992
0	10846542	[Does the professional image of the social worker in oncology correspond to the current challenges of the job? Apropos of a survey of patients and care professionals]	Dilhuydy JM, Monira MH, Perrié N, Prince G.	Bull Cancer. 1995 Apr;82(4):309-17.	Bull Cancer	1995
0	10274187	Personal traits, communication skills for effective pastoral care	Niklas GR.	Health Prog. 1985 Jul-Aug;66(6):64-6, 72.	Health Prog	1985
0	11403793	Temporal resolution of orientation-based texture segregation	Motoyoshi I, Nishida S.	Vision Res. 2001 Jul;41(16):2089-105. doi: 10.1016/s0042-6989(01)00096-7.	Vision Res	2001	10.1016/s0042-6989(01)00096-7
0	3591847	Automatic and effortful processing by mentally retarded and nonretarded persons	Meador DM, Ellis NR.	Am J Ment Defic. 1987 May;91(6):613-9.	Am J Ment Defic	1987
0	121062	Activity of precentral neurons during torque-triggered hand movements in awake primates	Wong YC, Kwan HC, Murphy JT.	Can J Physiol Pharmacol. 1979 Feb;57(2):174-84. doi: 10.1139/y79-027.	Can J Physiol Pharmacol	1979	10.1139/y79-027
0	17886016	Aging influences on working memory for hand movements: a test of the metamemory deficit hypothesis	Miyahara M.	Exp Aging Res. 2007 Oct-Dec;33(4):417-28. doi: 10.1080/03610730701525337.	Exp Aging Res	2007	10.1080/03610730701525337
0	2385666	Child sexual abuse sequelae and body-image surgery	Morgan E, Froning ML.	Plast Reconstr Surg. 1990 Sep;86(3):475-8; discussion 479-80.	Plast Reconstr Surg	1990
0	6451594	The physical handicap and the body ego	Lussier A.	Int J Psychoanal. 1980;61(Pt 2):179-85.	Int J Psychoanal	1980
0	728495	Fixation-sensitive areas in the eyes of the walking fly, Calliphora erythrocephala	Horn E, Fischer M.	Biol Cybern. 1978 Dec 5;31(3):159-62. doi: 10.1007/BF00337001.	Biol Cybern	1978	10.1007/BF00337001
0	8560951	[2 sets of monozygotic twins concordant for anorexia nervosa]	Schmid-Ott G, Schmidt J, Lamprecht F.	Z Psychosom Med Psychoanal. 1995;41(4):344-55.	Z Psychosom Med Psychoanal	1995
0	17059456	Young children's understanding of multiple object identity: appearance, pretense and function	Abelev M, Markman E.	Dev Sci. 2006 Nov;9(6):590-6. doi: 10.1111/j.1467-7687.2006.00537.x.	Dev Sci	2006	10.1111/j.1467-7687.2006.00537.x
0	7800469	Invariance from the Euclidean geometer's perspective	Van Gool LJ, Moons T, Pauwels E, Wagemans J.	Perception. 1994;23(5):547-61. doi: 10.1068/p230547.	Perception	1994	10.1068/p230547
0	11247285	[Does negative priming occur by rotated characters?]	Nagai J, Yokosawa K, Takano Y.	Shinrigaku Kenkyu. 2000 Dec;71(5):395-402. doi: 10.4992/jjpsy.71.395.	Shinrigaku Kenkyu	2000	10.4992/jjpsy.71.395
0	679774	Infant recognition of the invariant form of objects	Ruff HA.	Child Dev. 1978 Jun;49(2):293-306.	Child Dev	1978
0	18066724	[The relationship between the dimensions of alexithymia and the intensity of depression and anxiety]	Motan I, Gençöz T.	Turk Psikiyatri Derg. 2007 Winter;18(4):333-43.	Turk Psikiyatri Derg	2007
0	11865563	[Study of dissociative disorders and depersonalization in a sample of young adult French population]	Moyano O, Claudon P, Colin V, Svatos J, Thiébaut E.	Encephale. 2001 Nov-Dec;27(6):559-69.	Encephale	2001
0	16101272	Comparison of the learnability and retention between Blissymbols and CyberGlyphs	Alant E, Life H, Harty M.	Int J Lang Commun Disord. 2005 Apr-Jun;40(2):151-69. doi: 10.1080/13682820400009980.	Int J Lang Commun Disord	2005	10.1080/13682820400009980
0	24416261	Mondegreens and Soramimi as a method to induce misperceptions of speech content--influence of familiarity, wittiness, and language competence	Beck C, Kardatzki B, Ethofer T.	PLoS One. 2014 Jan 8;9(1):e84667. doi: 10.1371/journal.pone.0084667. eCollection 2014.	PLoS One	2014	10.1371/journal.pone.0084667
0	16256166	The effects of opposite-polarity dipoles on the detection of Glass patterns	Burr D, Ross J.	Vision Res. 2006 Mar;46(6-7):1139-44. doi: 10.1016/j.visres.2005.09.018. Epub 2005 Oct 25.	Vision Res	2006	10.1016/j.visres.2005.09.018
0	19077148	Verbal, visual, and spatio-sequential short-term memory: assessment of the storage capacities of children and teenagers with Down's syndrome	Frenkel S, Bourdin B.	J Intellect Disabil Res. 2009 Feb;53(2):152-60. doi: 10.1111/j.1365-2788.2008.01139.x. Epub 2008 Dec 5.	J Intellect Disabil Res	2009	10.1111/j.1365-2788.2008.01139.x
0	21349372	[Validation of a scale of sexuality (interests, emotions, relationships: IERS) in prime adolescence (12 to 15 years)]	Courtois R, Potard C, Réveillère C, Moltrecht B.	Encephale. 2011 Feb;37(1):33-40. doi: 10.1016/j.encep.2010.02.008.	Encephale	2011	10.1016/j.encep.2010.02.008
0	20630702	A pilot study of a test for visual recognition memory in adults with moderate to severe intellectual disability	Pyo G, Ala T, Kyrouac GA, Verhulst SJ.	Res Dev Disabil. 2010 Nov-Dec;31(6):1475-80. doi: 10.1016/j.ridd.2010.06.010. Epub 2010 Jul 13.	Res Dev Disabil	2010	10.1016/j.ridd.2010.06.010
0	9827776	Verbal short-term store-rehearsal system and the cerebellum. Evidence from a patient with a right cerebellar lesion	Silveri MC, Di Betta AM, Filippini V, Leggio MG, Molinari M.	Brain. 1998 Nov;121 ( Pt 11):2175-87. doi: 10.1093/brain/121.11.2175.	Brain	1998	10.1093/brain/121.11.2175
0	25329412	[Bioethical arguments in Joseph Ratzinger's thinking]	Martínez-Carbonell López A.	Cuad Bioet. 2014 May-Aug;25(84):221-9.	Cuad Bioet	2014
0	16848944	Planning abilities and chess: a comparison of chess and non-chess players on the Tower of London task	Unterrainer JM, Kaller CP, Halsband U, Rahm B.	Br J Psychol. 2006 Aug;97(Pt 3):299-311. doi: 10.1348/000712605X71407.	Br J Psychol	2006	10.1348/000712605X71407
0	30970655	Influence of New Technologies on Post-Stroke Rehabilitation: A Comparison of Armeo Spring to the Kinect System	Adomavičienė A, Daunoravičienė K, Kubilius R, Varžaitytė L, Raistenskis J.	Medicina (Kaunas). 2019 Apr 9;55(4):98. doi: 10.3390/medicina55040098.	Medicina (Kaunas)	2019	10.3390/medicina55040098
0	12870818	The recognition of gender-marked nouns and verbs in Polish-speaking aphasic patients	Perlak D, Jarema G.	Cortex. 2003 Jun;39(3):383-403. doi: 10.1016/s0010-9452(08)70255-7.	Cortex	2003	10.1016/s0010-9452(08)70255-7
0	30856544	The hand of God or the hand of Maradona? Believing in free will increases perceived intentionality of others' behavior	Genschow O, Rigoni D, Brass M.	Conscious Cogn. 2019 Apr;70:80-87. doi: 10.1016/j.concog.2019.02.004. Epub 2019 Mar 9.	Conscious Cogn	2019	10.1016/j.concog.2019.02.004
0	15787204	[The connection between mentalization deficit and pragmatic language skills and neurocognition in schizophrenia]	Herold R, Tényi T, Simon M, Trixler M.	Neuropsychopharmacol Hung. 2004 Jun;6(2):72-8.	Neuropsychopharmacol Hung	2004
0	3183577	Sources of visual interference in delayed matching-to-sample with pigeons	Grant DS.	J Exp Psychol Anim Behav Process. 1988 Oct;14(4):368-75.	J Exp Psychol Anim Behav Process	1988
0	31522206	Bipolar disorder and identity. Systematic review	Dyga K.	Psychiatr Pol. 2019 Jun 30;53(3):691-707. doi: 10.12740/PP/92014. Epub 2019 Jun 30.	Psychiatr Pol	2019	10.12740/PP/92014
0	21684180	Synaesthesia in a logographic language: the colouring of Chinese characters and Pinyin/Bopomo spellings	Simner J, Hung WY, Shillcock R.	Conscious Cogn. 2011 Dec;20(4):1376-92. doi: 10.1016/j.concog.2011.05.006. Epub 2011 Jun 17.	Conscious Cogn	2011	10.1016/j.concog.2011.05.006
0	6613366	[Psychosomatic studies of chronic prostatitis]	Janssen PL, Kukahn R, Spieler KH, Weissbach L.	Z Psychosom Med Psychoanal. 1983;29(3):253-69.	Z Psychosom Med Psychoanal	1983
0	31761313	[Feasibility study of therapeutic exposure in virtual reality for pathological gamblers]	Rémond JJ, Hernández-Mora M, Marseille C, Mesure G, Romo L.	Encephale. 2020 Feb;46(1):23-29. doi: 10.1016/j.encep.2019.09.002. Epub 2019 Nov 21.	Encephale	2020	10.1016/j.encep.2019.09.002
0	27519824	Health-Related Quality of Life Components in Children With Neonatal Brachial Plexus Palsy: A Qualitative Study	Chang KW, Austin A, Yeaman J, Phillips L, Kratz A, Yang LJ, Carlozzi NE.	PM R. 2017 Apr;9(4):383-391. doi: 10.1016/j.pmrj.2016.08.002. Epub 2016 Aug 9.	PM R	2017	10.1016/j.pmrj.2016.08.002
0	29985010	When emotions run high: A critical role for context in the unfolding of dynamic, real-life facial affect	Israelashvili J, Hassin RR, Aviezer H.	Emotion. 2019 Apr;19(3):558-562. doi: 10.1037/emo0000441. Epub 2018 Jul 9.	Emotion	2019	10.1037/emo0000441
0	26082115	One Health: Lessons Learned from East Africa	Travis DA, Chapman DW, Craft ME, Deen J, Farnham MW, Garcia C, Hueston WD, Kock R, Mahero M, Mugisha L, Nzietchueng S, Nutter FB, Olson D, Pekol A, Pelican KM, Robertson C, Rwego IB.	Microbiol Spectr. 2014 Feb;2(1):OH-0017-2012. doi: 10.1128/microbiolspec.OH-0017-2012.	Microbiol Spectr	2014	10.1128/microbiolspec.OH-0017-2012
0	27819447	Successful emotion regulation is predicted by amygdala activity and aspects of personality: A latent variable approach	Morawetz C, Alexandrowicz RW, Heekeren HR.	Emotion. 2017 Apr;17(3):421-441. doi: 10.1037/emo0000215. Epub 2016 Nov 7.	Emotion	2017	10.1037/emo0000215
0	3256154	Illusory contours induced by isoluminant chromatic patterns	Ejima Y, Takahashi S.	Vision Res. 1988;28(12):1367-77. doi: 10.1016/0042-6989(88)90068-5.	Vision Res	1988	10.1016/0042-6989(88)90068-5
0	17681906	Marcel Duchamp: on the fruitful use of narcissism and destructiveness in contemporary art	Abella A.	Int J Psychoanal. 2007 Aug;88(Pt 4):1039-59. doi: 10.1516/7r73-7181-4345-3286.	Int J Psychoanal	2007	10.1516/7r73-7181-4345-3286
0	29679734	Cortical networks for encoding near and far space in the non-human primate	Cléry J, Guipponi O, Odouard S, Wardak C, Ben Hamed S.	Neuroimage. 2018 Aug 1;176:164-178. doi: 10.1016/j.neuroimage.2018.04.036. Epub 2018 Apr 19.	Neuroimage	2018	10.1016/j.neuroimage.2018.04.036
0	27137814	A network analysis of body satisfaction of people with gender dysphoria	van de Grift TC, Cohen-Kettenis PT, Elaut E, De Cuypere G, Richter-Appelt H, Haraldsen IR, Kreukels BP.	Body Image. 2016 Jun;17:184-90. doi: 10.1016/j.bodyim.2016.04.002. Epub 2016 Apr 30.	Body Image	2016	10.1016/j.bodyim.2016.04.002
0	24244616	Multifactorial determinants of target and novelty-evoked P300 amplitudes in children of addicted parents	Euser AS, Evans BE, Greaves-Lord K, van de Wetering BJ, Huizink AC, Franken IH.	PLoS One. 2013 Nov 14;8(11):e80087. doi: 10.1371/journal.pone.0080087. eCollection 2013.	PLoS One	2013	10.1371/journal.pone.0080087
0	22578043	Faculty development initiatives designed to promote leadership in medical education. A BEME systematic review: BEME Guide No. 19	Steinert Y, Naismith L, Mann K.	Med Teach. 2012;34(6):483-503. doi: 10.3109/0142159X.2012.680937.	Med Teach	2012	10.3109/0142159X.2012.680937
0	24165920	[The image of general practitioners from the perspective of patients with and without a Turkish migration background - a qualitative study]	Uslu S, Natanzon I, Joos S.	Gesundheitswesen. 2014 Jun;76(6):366-74. doi: 10.1055/s-0033-1357199. Epub 2013 Oct 28.	Gesundheitswesen	2014	10.1055/s-0033-1357199
0	28476100	Behavioral antecedents for handwashing in a low-income urban setting in Bangladesh: an exploratory study	Rahman MJ, Nizame FA, Unicomb L, Luby SP, Winch PJ.	BMC Public Health. 2017 May 5;17(1):392. doi: 10.1186/s12889-017-4307-7.	BMC Public Health	2017	10.1186/s12889-017-4307-7
0	18033634	Quality of family planning services at primary care facilities in an urban area of East Azerbaijan, Iran	Mohammad-Alizadeh S, Marions L, Vahidi R, Nikniaz A, Johansson A, Wahlström R.	Eur J Contracept Reprod Health Care. 2007 Dec;12(4):326-34. doi: 10.1080/13625180701475723.	Eur J Contracept Reprod Health Care	2007	10.1080/13625180701475723
0	17624439	Infants' visual anticipation of object structure in grasp planning	Barrett TM, Traupman E, Needham A.	Infant Behav Dev. 2008 Jan;31(1):1-9. doi: 10.1016/j.infbeh.2007.05.004. Epub 2007 Jul 12.	Infant Behav Dev	2008	10.1016/j.infbeh.2007.05.004
0	21424186	N-backer: an auditory n-back task with automatic scoring of spoken responses	Monk AF, Jackson D, Nielsen D, Jefferies E, Olivier P.	Behav Res Methods. 2011 Sep;43(3):888-96. doi: 10.3758/s13428-011-0074-z.	Behav Res Methods	2011	10.3758/s13428-011-0074-z
0	16462686	[Emotional processes in schizophrenia: investigation of the evaluative component]	Sander D, Koenig O, Georgieff N, Terra JL, Franck N.	Encephale. 2005 Nov-Dec;31(6 Pt 1):672-82. doi: 10.1016/s0013-7006(05)82425-x.	Encephale	2005	10.1016/s0013-7006(05)82425-x
0	17844970	Relationship between frames of reference and mirror-image reversals	Yoshimura H, Tabata T.	Perception. 2007;36(7):1049-56. doi: 10.1068/p5529.	Perception	2007	10.1068/p5529
0	32618451	Ergonomic Considerations in the Incidence of CTS in College of Dentistry, King Khalid University, Abha - Kingdom of Saudi Arabia	Kaleem SM, Asif SM, Kota MZ, Alam T, Assiri H, Zakirullah M.	Oral Health Prev Dent. 2020 Apr 1;18(1):277-285. doi: 10.3290/j.ohpd.a44031.	Oral Health Prev Dent	2020	10.3290/j.ohpd.a44031
0	816338	Physiological aspects of visual perception. I. Functional aspects of visual cortex	Denny-Brown D, Chambers RA.	Arch Neurol. 1976 Apr;33(4):219-27. doi: 10.1001/archneur.1976.00500040003002.	Arch Neurol	1976	10.1001/archneur.1976.00500040003002
0	8350737	How apparent motion affects mental rotation: push or pull?	Corballis PM, Corballis MC.	Mem Cognit. 1993 Jul;21(4):458-66. doi: 10.3758/bf03197177.	Mem Cognit	1993	10.3758/bf03197177
0	19293113	The effects of individual differences and task difficulty on inattentional blindness	Simons DJ, Jensen MS.	Psychon Bull Rev. 2009 Apr;16(2):398-403. doi: 10.3758/PBR.16.2.398.	Psychon Bull Rev	2009	10.3758/PBR.16.2.398
0	17138275	Anisotropic motion coherence sensitivities to expansion/contraction motion in early infancy	Shirai N, Kanazawa S, Yamaguchi MK.	Infant Behav Dev. 2006 Apr;29(2):204-9. doi: 10.1016/j.infbeh.2005.10.003. Epub 2005 Nov 9.	Infant Behav Dev	2006	10.1016/j.infbeh.2005.10.003
0	9501586	[Memory disorders in the elderly: complementary examinations--for whom?]	Gueguen B, Touchon J, Campion D.	Therapie. 1997 Sep-Oct;52(5):499-502.	Therapie	1997
0	8838166	Attentional tracking and inhibition of return in dynamic displays	Müller HJ, von Mühlenen A.	Percept Psychophys. 1996 Feb;58(2):224-49. doi: 10.3758/bf03211877.	Percept Psychophys	1996	10.3758/bf03211877
0	17147198	[Cognitive set as a regulation factor in recognition of emotional facial expression]	Kostandov EA, Kurova NS, Cheremushkin EA, Iakovenko IA, Peterenko NE, Ashkinazi ML.	Zh Vyssh Nerv Deiat Im I P Pavlova. 2006 Sep-Oct;56(5):581-9.	Zh Vyssh Nerv Deiat Im I P Pavlova	2006
0	8539095	Preferential processing of target features in texture segmentation	Scialfa CT, Joffe KM.	Percept Psychophys. 1995 Nov;57(8):1201-8. doi: 10.3758/bf03208376.	Percept Psychophys	1995	10.3758/bf03208376
0	27015370	Are There Differences in Neurocognition and Social Cognition Among Adolescents with Schizophrenia, a Pervasive Developmental Disorder, and Both Disorders?	Waris P, Tani P, Lindberg N, Lipsanen J, Kettunen K, Kaltiala-Heino R, Saarimaa LK, Reinvall O, Voutilainen A, Hokkanen L.	Appl Neuropsychol Child. 2016 Oct-Dec;5(4):303-10. doi: 10.1080/21622965.2015.1064001. Epub 2016 Mar 25.	Appl Neuropsychol Child	2016	10.1080/21622965.2015.1064001
0	1945673	Vividness of image and retrieval time	Hishitani S.	Percept Mot Skills. 1991 Aug;73(1):115-23. doi: 10.2466/pms.1991.73.1.115.	Percept Mot Skills	1991	10.2466/pms.1991.73.1.115
0	21393363	How is informed consent related to emotions and empathy? An exploratory neuroethical investigation	Supady A, Voelkel A, Witzel J, Gubka U, Northoff G.	J Med Ethics. 2011 May;37(5):311-7. doi: 10.1136/jme.2010.037937. Epub 2011 Mar 10.	J Med Ethics	2011	10.1136/jme.2010.037937
0	24685287	Towards successful user interaction with systems: focusing on user-derived gestures for smart home systems	Choi E, Kwon S, Lee D, Lee H, Chung MK.	Appl Ergon. 2014 Jul;45(4):1196-207. doi: 10.1016/j.apergo.2014.02.010. Epub 2014 Mar 29.	Appl Ergon	2014	10.1016/j.apergo.2014.02.010
0	27079534	Task-specific feature extraction and classification of fMRI volumes using a deep neural network initialized with a deep belief network: Evaluation using sensorimotor tasks	Jang H, Plis SM, Calhoun VD, Lee JH.	Neuroimage. 2017 Jan 15;145(Pt B):314-328. doi: 10.1016/j.neuroimage.2016.04.003. Epub 2016 Apr 11.	Neuroimage	2017	10.1016/j.neuroimage.2016.04.003
0	2771592	Two-dimensional tilt illusions induced by orthogonal plaid patterns: effects of plaid motion, orientation, spatial separation, and spatial frequency	Wenderoth P, Johnstone S, van der Zwan R.	Perception. 1989;18(1):25-38. doi: 10.1068/p180025.	Perception	1989	10.1068/p180025
0	8668421	Explanation of illusory contours in terms of strength of pattern and its spread effect	Sohmiya T, Sohmiya K.	Percept Mot Skills. 1995 Dec;81(3 Pt 1):1003-20. doi: 10.2466/pms.1995.81.3.1003.	Percept Mot Skills	1995	10.2466/pms.1995.81.3.1003
0	15825884	Stable individual differences on developmental tasks in young yellow-crowned parakeets, Cyanoramphus auriceps	Funk MS, Matteson RL.	Learn Behav. 2004 Nov;32(4):427-39. doi: 10.3758/bf03196039.	Learn Behav	2004	10.3758/bf03196039
0	20212003	Emotion and the processing of symbolic gestures: an event-related brain potential study	Flaisch T, Häcker F, Renner B, Schupp HT.	Soc Cogn Affect Neurosci. 2011 Jan;6(1):109-18. doi: 10.1093/scan/nsq022. Epub 2010 Mar 8.	Soc Cogn Affect Neurosci	2011	10.1093/scan/nsq022
0	20461657	[What factors aid in the recruitment of general practice as a career? An enquiry by interview of general practitioners]	Natanzon I, Ose D, Szecsenyi J, Joos S.	Dtsch Med Wochenschr. 2010 May;135(20):1011-5. doi: 10.1055/s-0030-1253690. Epub 2010 May 11.	Dtsch Med Wochenschr	2010	10.1055/s-0030-1253690
0	2577302	Long-term stability of anorexia nervosa treatments: follow-up study of 218 patients	Engel K, Wittern M, Hentze M, Meyer AE.	Psychiatr Dev. 1989 Winter;7(4):395-407.	Psychiatr Dev	1989
0	18297426	Contextual suppression and protection in schizophrenic patients	Roinishvili M, Chkonia E, Brand A, Herzog MH.	Eur Arch Psychiatry Clin Neurosci. 2008 Jun;258(4):210-6. doi: 10.1007/s00406-007-0780-9.	Eur Arch Psychiatry Clin Neurosci	2008	10.1007/s00406-007-0780-9
0	31890157	Active involvement of patients and relatives improves subjective adherence to hygienic measures, especially selfreported hand hygiene: Results of the AHOI pilot study	Görig T, Dittmann K, Kramer A, Heidecke CD, Diedrich S, Hübner NO.	Antimicrob Resist Infect Control. 2019 Dec 12;8:201. doi: 10.1186/s13756-019-0648-6. eCollection 2019.	Antimicrob Resist Infect Control	2019	10.1186/s13756-019-0648-6
0	23111900	Eye as a key element of conspecific image eliciting lateralized response in fish	Karenina KA, Giljov AN, Malashichev YB.	Anim Cogn. 2013 Mar;16(2):287-300. doi: 10.1007/s10071-012-0572-0. Epub 2012 Oct 31.	Anim Cogn	2013	10.1007/s10071-012-0572-0
0	31925606	Late presentation of RPE65 retinopathy in three siblings	Magliyah M, Saifaldein AA, Schatz P.	Doc Ophthalmol. 2020 Jun;140(3):289-297. doi: 10.1007/s10633-019-09745-z. Epub 2020 Jan 10.	Doc Ophthalmol	2020	10.1007/s10633-019-09745-z
0	32092507	Anxiety and depression in adolescents with a visible difference: A systematic review and meta-analysis	van Dalen M, Dierckx B, Pasmans SGMA, Aendekerk EWC, Mathijssen IMJ, Koudstaal MJ, Timman R, Williamson H, Hillegers MHJ, Utens EMWJ, Okkerse JME.	Body Image. 2020 Jun;33:38-46. doi: 10.1016/j.bodyim.2020.02.006. Epub 2020 Feb 21.	Body Image	2020	10.1016/j.bodyim.2020.02.006
0	14613725	The effects of sex steroids and vasotocin on behavioral responses to visual and olfactory sexual stimuli in ovariectomized female roughskin newts	Thompson RR, Moore FL.	Horm Behav. 2003 Nov;44(4):311-8. doi: 10.1016/s0018-506x(03)00161-2.	Horm Behav	2003	10.1016/s0018-506x(03)00161-2
0	30328707	Experiences and perceptions of patients undergoing treatment and quality of life impact of diabetic macular edema: a systematic review	Rose MA, Vukicevic M, Koklanis K, Rees G, Sandhu S, Itsiopoulos C.	Psychol Health Med. 2019 Apr;24(4):383-401. doi: 10.1080/13548506.2018.1533249. Epub 2018 Oct 17.	Psychol Health Med	2019	10.1080/13548506.2018.1533249
0	11760690	[Hypofrontality and negative symptoms in schizophrenia: synthesis of anatomic and neuropsychological knowledge and ecological perspectives]	Semkovska M, Bédard MA, Stip E.	Encephale. 2001 Sep-Oct;27(5):405-15.	Encephale	2001
0	30124355	Intraindividual variability in neurocognitive performance: No influence due to HIV status or self-reported effort	Levine AJ, Martin E, Munro CA, Sacktor N, Horvath S, Becker JT; Multicenter AIDS Cohort Study–Neuropsychology Working Group.	J Clin Exp Neuropsychol. 2018 Dec;40(10):1044-1049. doi: 10.1080/13803395.2018.1508554. Epub 2018 Aug 20.	J Clin Exp Neuropsychol	2018	10.1080/13803395.2018.1508554
0	25413628	Relative spatial frequency tuning and its contrast dependency in human perception	Naito T, Suematsu N, Matsumoto E, Sato H.	J Vis. 2014 Nov 20;14(13):23. doi: 10.1167/14.13.23.	J Vis	2014	10.1167/14.13.23
0	27357954	Just one look: Direct gaze briefly disrupts visual working memory	Wang JJ, Apperly IA.	Psychon Bull Rev. 2017 Apr;24(2):393-399. doi: 10.3758/s13423-016-1097-3.	Psychon Bull Rev	2017	10.3758/s13423-016-1097-3
0	15136757	[An encounter with extraterrestrial intelligence]	Hisabayashi H.	Biol Sci Space. 2003 Dec;17(4):324-40. doi: 10.2187/bss.17.324.	Biol Sci Space	2003	10.2187/bss.17.324
0	2201484	Perceptual asymmetries in the somatosensory system: a dichhaptic experiment and critical review of the literature from 1929 to 1986	Summers DC, Lederman SJ.	Cortex. 1990 Jun;26(2):201-26. doi: 10.1016/s0010-9452(13)80351-6.	Cortex	1990	10.1016/s0010-9452(13)80351-6
0	19093981	Working memory functioning in children with learning disabilities: does intelligence make a difference?	Maehler C, Schuchardt K.	J Intellect Disabil Res. 2009 Jan;53(1):3-10. doi: 10.1111/j.1365-2788.2008.01105.x.	J Intellect Disabil Res	2009	10.1111/j.1365-2788.2008.01105.x
0	16797028	Quality of life and depression in Parkinson's disease	Schrag A.	J Neurol Sci. 2006 Oct 25;248(1-2):151-7. doi: 10.1016/j.jns.2006.05.030. Epub 2006 Jun 21.	J Neurol Sci	2006	10.1016/j.jns.2006.05.030
0	15788276	Posterior cortical atrophy: a review of the literature	Caine D.	Neurocase. 2004 Oct;10(5):382-5. doi: 10.1080/13554790490892239.	Neurocase	2004	10.1080/13554790490892239
0	25681409	The effect of interventions on balance self-efficacy in the stroke population: a systematic review and meta-analysis	Tang A, Tao A, Soh M, Tam C, Tan H, Thompson J, Eng JJ.	Clin Rehabil. 2015 Dec;29(12):1168-77. doi: 10.1177/0269215515570380. Epub 2015 Feb 13.	Clin Rehabil	2015	10.1177/0269215515570380
0	7501728	[Symptomatologic characteristics and psychopathology of expression of an "attack of altered perception" in schizophrenic patients]	Nakamura K.	Seishin Shinkeigaku Zasshi. 1995;97(7):529-50.	Seishin Shinkeigaku Zasshi	1995
0	8707987	Rationale of mechanical plaque control	Westfelt E.	J Clin Periodontol. 1996 Mar;23(3 Pt 2):263-7. doi: 10.1111/j.1600-051x.1996.tb02086.x.	J Clin Periodontol	1996	10.1111/j.1600-051x.1996.tb02086.x
0	20188006	Associations between weight perceptions, weight control and body fatness in a multiethnic sample of adolescent girls	Duncan JS, Duncan EK, Schofield G.	Public Health Nutr. 2011 Jan;14(1):93-100. doi: 10.1017/S1368980010000236. Epub 2010 Mar 1.	Public Health Nutr	2011	10.1017/S1368980010000236
0	21989972	Changes in behaviors of male C57BL/6J mice across adult life span and effects of dietary restriction	Fahlström A, Zeberg H, Ulfhake B.	Age (Dordr). 2012 Dec;34(6):1435-52. doi: 10.1007/s11357-011-9320-7. Epub 2011 Oct 12.	Age (Dordr)	2012	10.1007/s11357-011-9320-7
0	11527274	A functional MRI study of three motor tasks in the evaluation of stroke recovery	Cramer SC, Nelles G, Schaechter JD, Kaplan JD, Finklestein SP, Rosen BR.	Neurorehabil Neural Repair. 2001;15(1):1-8. doi: 10.1177/154596830101500101.	Neurorehabil Neural Repair	2001	10.1177/154596830101500101
0	22652305	NMDA preconditioning prevents object recognition memory impairment and increases brain viability in mice exposed to traumatic brain injury	Moojen VK, Damiani-Neves M, Bavaresco DV, Pescador BB, Comim CM, Quevedo J, Boeck CR.	Brain Res. 2012 Jul 23;1466:82-90. doi: 10.1016/j.brainres.2012.05.041. Epub 2012 May 28.	Brain Res	2012	10.1016/j.brainres.2012.05.041
0	15971644	[Study of the categorization process among patients with eating disorders: a new cognitive approach to psychopathology]	Urdapilleta I, Mirabel-Sarron C, Meunier JM, Richard JF.	Encephale. 2005 Jan-Feb;31(1 Pt 1):82-91. doi: 10.1016/s0013-7006(05)82376-0.	Encephale	2005	10.1016/s0013-7006(05)82376-0
0	22208131	Seeing with sound? exploring different characteristics of a visual-to-auditory sensory substitution device	Brown D, Macpherson T, Ward J.	Perception. 2011;40(9):1120-35. doi: 10.1068/p6952.	Perception	2011	10.1068/p6952
0	24268468	Positive and negative symptom scores are correlated with activation in different brain regions during facial emotion perception in schizophrenia patients: a voxel-based sLORETA source activity study	Kim DW, Kim HS, Lee SH, Im CH.	Schizophr Res. 2013 Dec;151(1-3):165-74. doi: 10.1016/j.schres.2013.10.025. Epub 2013 Nov 20.	Schizophr Res	2013	10.1016/j.schres.2013.10.025
0	24111187	Source activation during facial emotion perception correlates with positive and negative symptoms scores of schizophrenia	Kim DW, Lee SH, Im CH.	Annu Int Conf IEEE Eng Med Biol Soc. 2013;2013:6325-8. doi: 10.1109/EMBC.2013.6611000.	Annu Int Conf IEEE Eng Med Biol Soc	2013	10.1109/EMBC.2013.6611000
0	25881251	How UK internet websites portray breast milk expression and breast pumps: a qualitative study of content	McInnes RJ, Arbuckle A, Hoddinott P.	BMC Pregnancy Childbirth. 2015 Apr 2;15:81. doi: 10.1186/s12884-015-0509-0.	BMC Pregnancy Childbirth	2015	10.1186/s12884-015-0509-0
0	7805383	Lateral preferences and visual field asymmetries: appearances may have been overstated	Brysbaert M.	Cortex. 1994 Sep;30(3):413-29. doi: 10.1016/s0010-9452(13)80338-3.	Cortex	1994	10.1016/s0010-9452(13)80338-3
0	8870135	Gender perspectives and quality of care: towards appropriate and adequate health care for women	Gijsbers van Wijk CM, van Vliet KP, Kolk AM.	Soc Sci Med. 1996 Sep;43(5):707-20. doi: 10.1016/0277-9536(96)00115-3.	Soc Sci Med	1996	10.1016/0277-9536(96)00115-3
0	2858876	Introduction: categorization, cleverness and consciousness	Weiskrantz L.	Philos Trans R Soc Lond B Biol Sci. 1985 Feb 13;308(1135):3-19. doi: 10.1098/rstb.1985.0006.	Philos Trans R Soc Lond B Biol Sci	1985	10.1098/rstb.1985.0006
0	30390470	Community hygiene norm violators are consistently stigmatized: Evidence from four global sites and implications for sanitation interventions	Brewis A, Wutich A, du Bray MV, Maupin J, Schuster RC, Gervais MM.	Soc Sci Med. 2019 Jan;220:12-21. doi: 10.1016/j.socscimed.2018.10.020. Epub 2018 Oct 26.	Soc Sci Med	2019	10.1016/j.socscimed.2018.10.020
0	2719423	The box plot: a simple visual method to interpret data	Williamson DF, Parker RA, Kendrick JS.	Ann Intern Med. 1989 Jun 1;110(11):916-21. doi: 10.7326/0003-4819-110-11-916.	Ann Intern Med	1989	10.7326/0003-4819-110-11-916
0	25285961	Synchrony of maternal auditory and visual cues about unknown words to children with and without cochlear implants	Lund E, Schuele CM.	Ear Hear. 2015 Mar-Apr;36(2):229-38. doi: 10.1097/AUD.0000000000000104.	Ear Hear	2015	10.1097/AUD.0000000000000104
0	28407292	Internalized stigma in psoriasis: A multicenter study	Alpsoy E, Polat M, FettahlıoGlu-Karaman B, Karadag AS, Kartal-Durmazlar P, YalCın B, Emre S, Didar-Balcı D, Bilgic-Temel A, Arca E, Koca R, Gunduz K, Borlu M, Ergun T, Dogruk-Kacar S, Cordan-Yazici A, Dursun P, BilgiC O, Gunes-Bilgili S, Sendur N, Baysal O, Halil-Yavuz I, Yagcioglu G, Yilmaz E, Kavuzlu U, Senol Y.	J Dermatol. 2017 Aug;44(8):885-891. doi: 10.1111/1346-8138.13841. Epub 2017 Apr 13.	J Dermatol	2017	10.1111/1346-8138.13841
0	15664685	Opposite behaviours in the forced swimming test are linked to differences in spatial working memory performances in the rat	Naudon L, Jay TM.	Neuroscience. 2005;130(2):285-93. doi: 10.1016/j.neuroscience.2004.09.009.	Neuroscience	2005	10.1016/j.neuroscience.2004.09.009
0	15029072	[Psychological and social factors predictive of loneliness: a cognitive and behavioral approach]	Badoux-Levy A, Robin M, Lavarde AM, Grygielski V.	Encephale. 2004 Jan-Feb;30(1):16-23. doi: 10.1016/s0013-7006(04)95411-5.	Encephale	2004	10.1016/s0013-7006(04)95411-5
0	18727940	Event-related potentials and event-related oscillations during identity and facial emotional processing in schizophrenia	Ramos-Loyo J, González-Garrido AA, Sánchez-Loyo LM, Medina V, Basar-Eroglu C.	Int J Psychophysiol. 2009 Jan;71(1):84-90. doi: 10.1016/j.ijpsycho.2008.07.008. Epub 2008 Jul 23.	Int J Psychophysiol	2009	10.1016/j.ijpsycho.2008.07.008
0	24958358	Neural plasticity in fathers of human infants	Kim P, Rigo P, Mayes LC, Feldman R, Leckman JF, Swain JE.	Soc Neurosci. 2014;9(5):522-35. doi: 10.1080/17470919.2014.933713. Epub 2014 Jun 24.	Soc Neurosci	2014	10.1080/17470919.2014.933713
0	21936759	Perceptions of communicative competence after traumatic brain injury: implications for ecologically-driven intervention targets	Cannizzaro M, Allen EM, Prelock P.	Int J Speech Lang Pathol. 2011 Dec;13(6):549-59. doi: 10.3109/17549507.2011.596571. Epub 2011 Sep 22.	Int J Speech Lang Pathol	2011	10.3109/17549507.2011.596571
0	17368098	Daytime symptoms in primary insomnia: a prospective analysis using ecological momentary assessment	Buysse DJ, Thompson W, Scott J, Franzen PL, Germain A, Hall M, Moul DE, Nofzinger EA, Kupfer DJ.	Sleep Med. 2007 Apr;8(3):198-208. doi: 10.1016/j.sleep.2006.10.006. Epub 2007 Mar 23.	Sleep Med	2007	10.1016/j.sleep.2006.10.006
0	30776552	Environmental management partner selection for reverse supply chain collaboration: A sustainable approach	Govindan K, Jha PC, Agarwal V, Darbari JD.	J Environ Manage. 2019 Apr 15;236:784-797. doi: 10.1016/j.jenvman.2018.11.088. Epub 2019 Feb 15.	J Environ Manage	2019	10.1016/j.jenvman.2018.11.088
0	27852342	On studying ageism in long-term care: a systematic review of the literature	São José JM, Amado CA.	Int Psychogeriatr. 2017 Mar;29(3):373-387. doi: 10.1017/S1041610216001915. Epub 2016 Nov 17.	Int Psychogeriatr	2017	10.1017/S1041610216001915
0	21484403	Additional effects of the cervical length measurement in women with preterm contractions: a systematic review	Vis JY, Kuin RA, Grobman WA, Mol BW, Bossuyt PM, Opmeer BC.	Arch Gynecol Obstet. 2011 Sep;284(3):521-6. doi: 10.1007/s00404-011-1892-z. Epub 2011 Apr 12.	Arch Gynecol Obstet	2011	10.1007/s00404-011-1892-z
0	18208667	Fearful imagery induces hyperventilation and dyspnea in medically unexplained dyspnea	Han JN, Zhu YJ, Luo DM, Li SW, Van Diest I, Van den Bergh O, Van de Woestijne KP.	Chin Med J (Engl). 2008 Jan 5;121(1):56-62.	Chin Med J (Engl)	2008
0	25094016	The neural basis of stereotypic impact on multiple social categorization	Hehman E, Ingbretsen ZA, Freeman JB.	Neuroimage. 2014 Nov 1;101:704-11. doi: 10.1016/j.neuroimage.2014.07.056. Epub 2014 Aug 3.	Neuroimage	2014	10.1016/j.neuroimage.2014.07.056
0	21554963	Dysfunctions of cerebral networks precede recognition memory deficits in early Parkinson's disease	Ibarretxe-Bilbao N, Zarei M, Junque C, Marti MJ, Segura B, Vendrell P, Valldeoriola F, Bargallo N, Tolosa E.	Neuroimage. 2011 Jul 15;57(2):589-97. doi: 10.1016/j.neuroimage.2011.04.049. Epub 2011 Apr 30.	Neuroimage	2011	10.1016/j.neuroimage.2011.04.049
0	22701956	[Images of gender and gender-specific therapies in German homoeopathic and naturopathic guidebooks (c. 1870-1930)]	Weigl A.	Med Ges Gesch. 2011;30:207-28.	Med Ges Gesch	2011
0	16526490	Facial expression recognition using kernel canonical correlation analysis (KCCA)	Zheng W, Zhou X, Zou C, Zhao L.	IEEE Trans Neural Netw. 2006 Jan;17(1):233-8. doi: 10.1109/TNN.2005.860849.	IEEE Trans Neural Netw	2006	10.1109/TNN.2005.860849
0	23347323	Do predators influence the behaviour of bats?	Lima SL, O'Keefe JM.	Biol Rev Camb Philos Soc. 2013 Aug;88(3):626-44. doi: 10.1111/brv.12021. Epub 2013 Jan 24.	Biol Rev Camb Philos Soc	2013	10.1111/brv.12021
0	8817710	Pseudohallucinations: a conceptual history	Berrios GE, Dening TR.	Psychol Med. 1996 Jul;26(4):753-63. doi: 10.1017/s0033291700037776.	Psychol Med	1996	10.1017/s0033291700037776
0	21817174	[Agnosia for streets and defective root finding]	Takahashi N.	Brain Nerve. 2011 Aug;63(8):830-8.	Brain Nerve	2011
0	30096122	Subcutaneous Mastectomy Improves Satisfaction with Body and Psychosocial Function in Trans Men: Findings of a Cross-Sectional Study Using the BODY-Q Chest Module	van de Grift TC, Elfering L, Greijdanus M, Smit JM, Bouman MB, Klassen AF, Mullender MG.	Plast Reconstr Surg. 2018 Nov;142(5):1125-1132. doi: 10.1097/PRS.0000000000004827.	Plast Reconstr Surg	2018	10.1097/PRS.0000000000004827
0	23880125	Contour interaction for foveal acuity targets at different luminances	Bedell HE, Siderov J, Waugh SJ, Zemanová R, Pluháček F, Musilová L.	Vision Res. 2013 Aug 30;89:90-5. doi: 10.1016/j.visres.2013.07.009. Epub 2013 Jul 20.	Vision Res	2013	10.1016/j.visres.2013.07.009
0	18185965	[Gender-sensitive epidemiological data analysis: methodological aspects and empirical outcomes. Illustrated by a health reporting example]	Jahn I, Foraita R.	Bundesgesundheitsblatt Gesundheitsforschung Gesundheitsschutz. 2008 Jan;51(1):13-27. doi: 10.1007/s00103-008-0415-y.	Bundesgesundheitsblatt Gesundheitsforschung Gesundheitsschutz	2008	10.1007/s00103-008-0415-y
0	32439859	Language can shape the perception of oriented objects	Navarrete E, Miozzo M, Peressotti F.	Sci Rep. 2020 May 21;10(1):8409. doi: 10.1038/s41598-020-65455-6.	Sci Rep	2020	10.1038/s41598-020-65455-6
0	26657680	Diagnosis and Metaphor	Hanne M.	Perspect Biol Med. 2015 Winter;58(1):35-52. doi: 10.1353/pbm.2015.0010.	Perspect Biol Med	2015	10.1353/pbm.2015.0010
0	30969387	Item Roles Explored in a Modified P300-Based CTP Concealed Information Test	Lukács G, Grządziel A, Kempkes M, Ansorge U.	Appl Psychophysiol Biofeedback. 2019 Sep;44(3):195-209. doi: 10.1007/s10484-019-09430-6.	Appl Psychophysiol Biofeedback	2019	10.1007/s10484-019-09430-6
0	16423737	The impact of stress on neutral and emotional aspects of episodic memory	Payne JD, Jackson ED, Ryan L, Hoscheidt S, Jacobs JW, Nadel L.	Memory. 2006 Jan;14(1):1-16. doi: 10.1080/09658210500139176.	Memory	2006	10.1080/09658210500139176
0	18761092	The pain of a model in the personality of an onlooker: influence of state-reactivity and personality traits on embodied empathy for pain	Avenanti A, Minio-Paluello I, Bufalari I, Aglioti SM.	Neuroimage. 2009 Jan 1;44(1):275-83. doi: 10.1016/j.neuroimage.2008.08.001. Epub 2008 Aug 9.	Neuroimage	2009	10.1016/j.neuroimage.2008.08.001
0	15471285	[Effect of the Training Program at Occupational Health Training Center (OHTC) on the attitude of occupational health residents]	Yoshikawa R, Fujisaki T, Ide H, Uchida K, Hino Y, Oda S, Mori K.	J UOEH. 2004 Sep 1;26(3):381-90. doi: 10.7888/juoeh.26.381.	J UOEH	2004	10.7888/juoeh.26.381
0	19716466	Comparing ERP concomitant with stimulus-induced and self-paced movements: intracerebral recordings at various cortical sites	Louvel J, Turak B, Buser P.	Neurophysiol Clin. 2009 Aug;39(3):149-58. doi: 10.1016/j.neucli.2009.06.008. Epub 2009 Jul 24.	Neurophysiol Clin	2009	10.1016/j.neucli.2009.06.008
0	8475218	Learning and memory in monozygotic twins discordant for schizophrenia	Goldberg TE, Torrey EF, Gold JM, Ragland JD, Bigelow LB, Weinberger DR.	Psychol Med. 1993 Feb;23(1):71-85. doi: 10.1017/s0033291700038861.	Psychol Med	1993	10.1017/s0033291700038861
0	23917097	Unusual symptoms and syndromes in multiple sclerosis	Rae-Grant AD.	Continuum (Minneap Minn). 2013 Aug;19(4 Multiple Sclerosis):992-1006. doi: 10.1212/01.CON.0000433287.30715.07.	Continuum (Minneap Minn)	2013	10.1212/01.CON.0000433287.30715.07
0	20064397	Corticospinal neurons in macaque ventral premotor cortex with mirror properties: a potential mechanism for action suppression?	Kraskov A, Dancause N, Quallo MM, Shepherd S, Lemon RN.	Neuron. 2009 Dec 24;64(6):922-30. doi: 10.1016/j.neuron.2009.12.010.	Neuron	2009	10.1016/j.neuron.2009.12.010
0	24825574	Two speed factors of visual recognition independently correlated with fluid intelligence	Tachibana R, Namba Y, Noguchi Y.	PLoS One. 2014 May 13;9(5):e97429. doi: 10.1371/journal.pone.0097429. eCollection 2014.	PLoS One	2014	10.1371/journal.pone.0097429
0	2718789	Is the 45 degrees-oblique a third dominant direction?	Yakimoff N, Lánský P, Mitrani L, Radil T.	Acta Neurobiol Exp (Wars). 1989;49(1):47-50.	Acta Neurobiol Exp (Wars)	1989
0	30546060	Reduced resting-state connectivity in areas involved in processing of face-related social cues in female adolescents with atypical anorexia nervosa	Olivo G, Swenne I, Zhukovsky C, Tuunainen AK, Salonen-Ros H, Larsson EM, Gaudio S, Brooks SJ, Schiöth HB.	Transl Psychiatry. 2018 Dec 13;8(1):275. doi: 10.1038/s41398-018-0333-1.	Transl Psychiatry	2018	10.1038/s41398-018-0333-1
0	29134961	The Impact of Combinations of Alcohol, Nicotine, and Cannabis on Dynamic Brain Connectivity	Vergara VM, Weiland BJ, Hutchison KE, Calhoun VD.	Neuropsychopharmacology. 2018 Mar;43(4):877-890. doi: 10.1038/npp.2017.280. Epub 2017 Nov 14.	Neuropsychopharmacology	2018	10.1038/npp.2017.280
0	24797440	Language and short-term memory: the role of perceptual-motor affordance	Macken B, Taylor JC, Jones DM.	J Exp Psychol Learn Mem Cogn. 2014 Sep;40(5):1257-70. doi: 10.1037/a0036845. Epub 2014 May 5.	J Exp Psychol Learn Mem Cogn	2014	10.1037/a0036845
0	28414839	[The configuration of nursing labor conditions in the Buenos Aires Metropolitan Area: An analysis at the intersection of the gender order and the organization of the health system]	Pereyra F, Micha A.	Salud Colect. 2016 Apr-Jun;12(2):221-238. doi: 10.18294/sc.2016.730.	Salud Colect	2016	10.18294/sc.2016.730
0	19457686	Predictive and postdictive mechanisms jointly contribute to visual awareness	Soga R, Akaishi R, Sakai K.	Conscious Cogn. 2009 Sep;18(3):578-92. doi: 10.1016/j.concog.2009.04.007. Epub 2009 May 19.	Conscious Cogn	2009	10.1016/j.concog.2009.04.007
0	1895073	Cerebral lateralization of bilingual functions after handedness switch in childhood	Hoosain R.	J Genet Psychol. 1991 Jun;152(2):263-8. doi: 10.1080/00221325.1991.9914672.	J Genet Psychol	1991	10.1080/00221325.1991.9914672
0	23307614	[The Cotard syndrome in schizophrenic disorders]	Stompe T, Schanda H.	Neuropsychiatr. 2013;27(1):38-46. doi: 10.1007/s40211-012-0046-2. Epub 2013 Jan 10.	Neuropsychiatr	2013	10.1007/s40211-012-0046-2
0	8722903	Hemispheric independence in word recognition: evidence from unilateral and bilateral presentations	Iacoboni M, Zaidel E.	Brain Lang. 1996 Apr;53(1):121-40. doi: 10.1006/brln.1996.0040.	Brain Lang	1996	10.1006/brln.1996.0040
0	11883332	[Performance on Matching Familiar Figures Test, classroom behaviors, and school achievements of elementary school children in Japan]	Miyakawa J.	Shinrigaku Kenkyu. 2001 Dec;72(5):435-42. doi: 10.4992/jjpsy.72.435.	Shinrigaku Kenkyu	2001	10.4992/jjpsy.72.435
0	18489580	Anisotropy in the representation of direction preferences in cat area 18	Ribot J, Tanaka S, O'Hashi K, Ajima A.	Eur J Neurosci. 2008 May;27(10):2773-80. doi: 10.1111/j.1460-9568.2008.06219.x. Epub 2008 May 16.	Eur J Neurosci	2008	10.1111/j.1460-9568.2008.06219.x
0	29307878	Disabled by Design: Justifying and Limiting Parental Authority to Choose Future Children with Pre-Implantation Genetic Diagnosis	Stramondo J.	Kennedy Inst Ethics J. 2017;27(4):475-500. doi: 10.1353/ken.2017.0039.	Kennedy Inst Ethics J	2017	10.1353/ken.2017.0039
0	26027710	What do firefighters desire from the next generation of personal protective equipment? Outcomes from an international survey	Lee JY, Park J, Park H, Coca A, Kim JH, Taylor NA, Son SY, Tochihara Y.	Ind Health. 2015;53(5):434-44. doi: 10.2486/indhealth.2015-0033. Epub 2015 May 29.	Ind Health	2015	10.2486/indhealth.2015-0033
0	29691944	Developmental performance of 5-year-old Bulgarian children-An example of translational neuroscience in practice	Yordanova R, Ivanov I.	J Eval Clin Pract. 2018 Aug;24(4):851-858. doi: 10.1111/jep.12919. Epub 2018 Apr 25.	J Eval Clin Pract	2018	10.1111/jep.12919
0	2490256	[Facial expression of the vertical dimension before and after orthognathic surgery]	Jung-Nafziger Y, Laumon B.	Orthod Fr. 1989;60 Pt 2:775-89.	Orthod Fr	1989
0	23095581	[Anatomical contents in the Rorschach test: comparison between a population of nurses and a control group]	Englebert J, Thiltges E, Wertz C, Blavier A.	Encephale. 2013 Apr;39(2):94-100. doi: 10.1016/j.encep.2012.06.005. Epub 2012 Aug 21.	Encephale	2013	10.1016/j.encep.2012.06.005
0	11005004	Sociologic perspectives on juvenile violence	Currie E.	Child Adolesc Psychiatr Clin N Am. 2000 Oct;9(4):749-63.	Child Adolesc Psychiatr Clin N Am	2000
0	2270184	Perceptual and response interactions in semantic priming	Bernstein IH, Bissonnette V, Welch KR.	Percept Psychophys. 1990 Dec;48(6):525-34. doi: 10.3758/bf03211598.	Percept Psychophys	1990	10.3758/bf03211598
0	17311476	Object-intrinsic oddities draw early saccades	Becker MW, Pashler H, Lubin J.	J Exp Psychol Hum Percept Perform. 2007 Feb;33(1):20-30. doi: 10.1037/0096-1523.33.1.20.	J Exp Psychol Hum Percept Perform	2007	10.1037/0096-1523.33.1.20
0	8904741	Perception of apparent motion of colored stimuli after commissurotomy	Naikar N.	Neuropsychologia. 1996 Nov;34(11):1041-9. doi: 10.1016/0028-3932(96)00019-x.	Neuropsychologia	1996	10.1016/0028-3932(96)00019-x
0	15693208	[On doctor-patient communication from an anthropological and social point of view]	Dörr A.	Rev Med Chil. 2004 Nov;132(11):1431-6. doi: 10.4067/s0034-98872004001100014.	Rev Med Chil	2004	10.4067/s0034-98872004001100014
0	8414882	Effects of element type and spatial grouping on symmetry detection	Locher PJ, Wagemans J.	Perception. 1993;22(5):565-87. doi: 10.1068/p220565.	Perception	1993	10.1068/p220565
0	24034948	Social valorisation of stoutness as a determinant of obesity in the context of nutritional transition in Cameroon: the Bamiléké case	Cohen E, Boetsch G, Palstra FP, Pasquet P.	Soc Sci Med. 2013 Nov;96:24-32. doi: 10.1016/j.socscimed.2013.07.004. Epub 2013 Jul 14.	Soc Sci Med	2013	10.1016/j.socscimed.2013.07.004
0	31395047	Parental decision-making following a prenatal diagnosis that is lethal, life-limiting, or has long term implications for the future child and family: a meta-synthesis of qualitative literature	Blakeley C, Smith DM, Johnstone ED, Wittkowski A.	BMC Med Ethics. 2019 Aug 8;20(1):56. doi: 10.1186/s12910-019-0393-7.	BMC Med Ethics	2019	10.1186/s12910-019-0393-7
0	3411755	Sleep deprivation and resident performance	Deaconson TF, O'Hair DP, Levy MF, Lee MB, Schueneman AL, Codon RE.	JAMA. 1988 Sep 23-30;260(12):1721-7.	JAMA	1988
0	30189291	Genetic variants in major depressive disorder: From pathophysiology to therapy	Gonda X, Petschner P, Eszlari N, Baksa D, Edes A, Antal P, Juhasz G, Bagdy G.	Pharmacol Ther. 2019 Feb;194:22-43. doi: 10.1016/j.pharmthera.2018.09.002. Epub 2018 Sep 4.	Pharmacol Ther	2019	10.1016/j.pharmthera.2018.09.002
0	25819306	Memory detection using fMRI - does the encoding context matter?	Peth J, Sommer T, Hebart MN, Vossel G, Büchel C, Gamer M.	Neuroimage. 2015 Jun;113:164-74. doi: 10.1016/j.neuroimage.2015.03.051. Epub 2015 Mar 25.	Neuroimage	2015	10.1016/j.neuroimage.2015.03.051
0	17042790	Preferential responses in amygdala and insula during presentation of facial contempt and disgust	Sambataro F, Dimalta S, Di Giorgio A, Taurisano P, Blasi G, Scarabino T, Giannatempo G, Nardini M, Bertolino A.	Eur J Neurosci. 2006 Oct;24(8):2355-62. doi: 10.1111/j.1460-9568.2006.05120.x. Epub 2006 Oct 17.	Eur J Neurosci	2006	10.1111/j.1460-9568.2006.05120.x
0	1621942	Quality improvement: the nurse's role	Moran MJ, Johnson JE.	ANA Publ. 1992 Jun;(NP-80 7.5 M):45-61.	ANA Publ	1992
0	31412069	Landing maneuvers of houseflies on vertical and inverted surfaces	Balebail S, Raja SK, Sane SP.	PLoS One. 2019 Aug 14;14(8):e0219861. doi: 10.1371/journal.pone.0219861. eCollection 2019.	PLoS One	2019	10.1371/journal.pone.0219861
0	11486637	[Response force in probe reaction time tasks: reduction in capacity, response inhibition or bottle neck?]	Mattes S.	Z Exp Psychol. 2001;48(3):201-6.	Z Exp Psychol	2001
0	21620907	How negative affect influences neural control processes underlying the resolution of cognitive interference: an event-related fMRI study	Melcher T, Born C, Gruber O.	Neurosci Res. 2011 Aug;70(4):415-27. doi: 10.1016/j.neures.2011.05.007. Epub 2011 May 23.	Neurosci Res	2011	10.1016/j.neures.2011.05.007
0	22771855	Selective impairment of living things and musical instruments on a verbal 'Semantic Knowledge Questionnaire' in a case of apperceptive visual agnosia	Masullo C, Piccininni C, Quaranta D, Vita MG, Gaudino S, Gainotti G.	Brain Cogn. 2012 Oct;80(1):155-9. doi: 10.1016/j.bandc.2012.06.002. Epub 2012 Jul 7.	Brain Cogn	2012	10.1016/j.bandc.2012.06.002
0	18256814	The latency for correcting a movement depends on the visual attribute that defines the target	Veerman MM, Brenner E, Smeets JB.	Exp Brain Res. 2008 May;187(2):219-28. doi: 10.1007/s00221-008-1296-x. Epub 2008 Feb 7.	Exp Brain Res	2008	10.1007/s00221-008-1296-x
0	25769156	Learning person-person interaction in collective activity recognition	Chang X, Zheng WS, Zhang J.	IEEE Trans Image Process. 2015 Jun;24(6):1905-18. doi: 10.1109/TIP.2015.2409564. Epub 2015 Mar 6.	IEEE Trans Image Process	2015	10.1109/TIP.2015.2409564
0	22526688	One-trial spatial learning: wild hummingbirds relocate a reward after a single visit	Flores-Abreu IN, Hurly TA, Healy SD.	Anim Cogn. 2012 Jul;15(4):631-7. doi: 10.1007/s10071-012-0491-0. Epub 2012 Apr 21.	Anim Cogn	2012	10.1007/s10071-012-0491-0
0	11414129	Detection of shape orientation depends on salient axes of symmetry and elongation: evidence from visual search	Boutsen L, Marendaz C.	Percept Psychophys. 2001 Apr;63(3):404-22. doi: 10.3758/bf03194408.	Percept Psychophys	2001	10.3758/bf03194408
0	27616687	Identifying the Neural Substrates of Procrastination: a Resting-State fMRI Study	Zhang W, Wang X, Feng T.	Sci Rep. 2016 Sep 12;6:33203. doi: 10.1038/srep33203.	Sci Rep	2016	10.1038/srep33203
0	1633758	Measuring the learning potential of abstinent alcoholics	Saarnio P.	Drug Alcohol Depend. 1992 Jun;30(2):199-207. doi: 10.1016/0376-8716(92)90027-a.	Drug Alcohol Depend	1992	10.1016/0376-8716(92)90027-a
0	20813219	[Representations of insanity, mental illness and depression in general population in France]	Roelandt JL, Caria A, Defromont L, Vandeborre A, Daumerie N.	Encephale. 2010;36(3 Suppl):7-13. doi: 10.1016/S0013-7006(10)70012-9.	Encephale	2010	10.1016/S0013-7006(10)70012-9
0	26356226	[Social Security Needs Social Medicine: Self-image of Physicians Practicing Social Medicine in Statutory Health Insurances and Social Security Systems]	Nüchtern E, Bahemann A, Egdmann W, van Essen J, Gostomzyk J, Hemmrich K, Manegold B, Müller B, Robra BP, Röder M, Schmidt L, Zobel A, von Mittelstaedt G.	Gesundheitswesen. 2015 Sep;77(8-9):580-5. doi: 10.1055/s-0035-1555897. Epub 2015 Sep 10.	Gesundheitswesen	2015	10.1055/s-0035-1555897
0	3449486	No consistent relationships between oscillations and latencies of visually and auditory evoked EEG potentials and measures of mental performance	Vogel F, Krüger J, Schalt E, Schnobel R, Hassling L.	Hum Neurobiol. 1987;6(3):173-82.	Hum Neurobiol	1987
0	23884523	[The public reputation of nursing professions]	Isfort M.	Bundesgesundheitsblatt Gesundheitsforschung Gesundheitsschutz. 2013 Aug;56(8):1081-7. doi: 10.1007/s00103-013-1747-9.	Bundesgesundheitsblatt Gesundheitsforschung Gesundheitsschutz	2013	10.1007/s00103-013-1747-9
0	8673360	Are visual search procedures adapted to the nature of the script?	Green DW, Liow SJ, Tng SK, Zielinski S.	Br J Psychol. 1996 May;87 ( Pt 2):311-26. doi: 10.1111/j.2044-8295.1996.tb02592.x.	Br J Psychol	1996	10.1111/j.2044-8295.1996.tb02592.x
0	26288314	Everything's Relative? Relative Differences in Processing Fluency and the Effects on Liking	Forster M, Gerger G, Leder H.	PLoS One. 2015 Aug 19;10(8):e0135944. doi: 10.1371/journal.pone.0135944. eCollection 2015.	PLoS One	2015	10.1371/journal.pone.0135944
0	24290272	Literary aesthetics: beauty, the brain, and Mrs. Dalloway	Hogan PC.	Prog Brain Res. 2013;205:319-37. doi: 10.1016/B978-0-444-63273-9.00016-2.	Prog Brain Res	2013	10.1016/B978-0-444-63273-9.00016-2
0	2141061	Differential weighting of common and distinctive components	Ritov I, Gati I, Tversky A.	J Exp Psychol Gen. 1990 Mar;119(1):30-41. doi: 10.1037/0096-3445.119.1.30.	J Exp Psychol Gen	1990	10.1037/0096-3445.119.1.30
0	12027041	A differential neural response in obsessive-compulsive disorder patients with washing compared with checking symptoms to disgust	Phillips ML, Marks IM, Senior C, Lythgoe D, O'Dwyer AM, Meehan O, Williams SC, Brammer MJ, Bullmore ET, McGuire PK.	Psychol Med. 2000 Sep;30(5):1037-50. doi: 10.1017/s0033291799002652.	Psychol Med	2000	10.1017/s0033291799002652
0	19947531	[Influence of music different in volume and style on human recognition activity]	Pavlygina RA, Sakharov DS, Davydov VI, Avdonkin AV.	Zh Vyssh Nerv Deiat Im I P Pavlova. 2009 Sep-Oct;59(5):557-67.	Zh Vyssh Nerv Deiat Im I P Pavlova	2009
0	20191513	Self-directed learning of basic musculoskeletal ultrasound among rheumatologists in the United States	Kissin EY, Nishio J, Yang M, Backhaus M, Balint PV, Bruyn GA, Craig-Muller J, D'Agostino MA, Feoktistov A, Goyal J, Iagnocco A, Ike RW, Moller I, Naredo E, Pineda C, Schmidt WA, Swen N, Tabechian D, Wakefield RJ, Wells AF, Kaeley GS.	Arthritis Care Res (Hoboken). 2010 Feb;62(2):155-60. doi: 10.1002/acr.20063.	Arthritis Care Res (Hoboken)	2010	10.1002/acr.20063
0	17157321	Aposematic signals and the relationship between conspicuousness and distinctiveness	Merilaita S, Ruxton GD.	J Theor Biol. 2007 Mar 21;245(2):268-77. doi: 10.1016/j.jtbi.2006.10.022. Epub 2006 Oct 27.	J Theor Biol	2007	10.1016/j.jtbi.2006.10.022
0	14599323	Rana computatrix to human language: towards a computational neuroethology of language evolution	Arbib MA.	Philos Trans A Math Phys Eng Sci. 2003 Oct 15;361(1811):2345-79. doi: 10.1098/rsta.2003.1248.	Philos Trans A Math Phys Eng Sci	2003	10.1098/rsta.2003.1248
0	24941259	Time pressure inhibits dynamic advantage in the classification of facial expressions of emotion	Jiang Z, Li W, Recio G, Liu Y, Luo W, Zhang D, Sun D.	PLoS One. 2014 Jun 18;9(6):e100162. doi: 10.1371/journal.pone.0100162. eCollection 2014.	PLoS One	2014	10.1371/journal.pone.0100162
0	31365407	Exploring the Construct of Psychological Safety in Medical Education	Tsuei SH, Lee D, Ho C, Regehr G, Nimmon L.	Acad Med. 2019 Nov;94(11S Association of American Medical Colleges Learn Serve Lead: Proceedings of the 58th Annual Research in Medical Education Sessions):S28-S35. doi: 10.1097/ACM.0000000000002897.	Acad Med	2019	10.1097/ACM.0000000000002897
0	12741746	Comparing the sensitivity of manual pursuit and perceptual judgments to pictorial depth effects	López-Moliner J, Smeets JB, Brenner E.	Psychol Sci. 2003 May;14(3):232-6. doi: 10.1111/1467-9280.02437.	Psychol Sci	2003	10.1111/1467-9280.02437
0	9350355	Isomorphism between cell and human languages: molecular biological, bioinformatic and linguistic implications	Ji S.	Biosystems. 1997;44(1):17-39. doi: 10.1016/s0303-2647(97)00039-7.	Biosystems	1997	10.1016/s0303-2647(97)00039-7
0	18980404	Reading aloud: qualitative differences in the relation between stimulus quality and word frequency as a function of context	O'Malley S, Besner D.	J Exp Psychol Learn Mem Cogn. 2008 Nov;34(6):1400-11. doi: 10.1037/a0013084.	J Exp Psychol Learn Mem Cogn	2008	10.1037/a0013084
0	10356060	Direct comparison of the neural substrates of recognition memory for words and faces	Kim JJ, Andreasen NC, O'Leary DS, Wiser AK, Ponto LL, Watkins GL, Hichwa RD.	Brain. 1999 Jun;122 ( Pt 6):1069-83. doi: 10.1093/brain/122.6.1069.	Brain	1999	10.1093/brain/122.6.1069
0	11140250	[Statistical efficiency of depth discrimination in stereoscopically overlapped and step-edge patterns]	Yakushijin R, Ishiguchi A.	Shinrigaku Kenkyu. 2000 Oct;71(4):299-307. doi: 10.4992/jjpsy.71.299.	Shinrigaku Kenkyu	2000	10.4992/jjpsy.71.299
0	31970798	Perceptual salience of derivational suffixes in visual word recognition	Lázaro M, Pérez E, Martínez R.	Scand J Psychol. 2020 Jun;61(3):348-360. doi: 10.1111/sjop.12617. Epub 2020 Jan 22.	Scand J Psychol	2020	10.1111/sjop.12617
0	6174270	Laterality differences in recognition of Japanese and Hangul words by monolinguals and bilinguals	Endo M, Shimizu A, Nakamura I.	Cortex. 1981 Oct;17(3):391-400. doi: 10.1016/s0010-9452(81)80027-5.	Cortex	1981	10.1016/s0010-9452(81)80027-5
0	10382618	Rule-dependent neuronal activity in the prefrontal cortex	White IM, Wise SP.	Exp Brain Res. 1999 Jun;126(3):315-35. doi: 10.1007/s002210050740.	Exp Brain Res	1999	10.1007/s002210050740
0	21114082	Moving, sensing intersectionality: a case study of Miss China Europe	Chow YF.	Signs (Chic). 2011;36(2):411-37. doi: 10.1086/656023.	Signs (Chic)	2011	10.1086/656023
0	18726627	The verbalization of multiple strategies in a variant of the traveling salesperson problem	Tenbrink T, Wiener J.	Cogn Process. 2009 May;10(2):143-61. doi: 10.1007/s10339-008-0225-z. Epub 2008 Aug 26.	Cogn Process	2009	10.1007/s10339-008-0225-z
0	20884507	Change detection for objects on surfaces slanted in depth	Ozkan K, Braunstein ML.	J Vis. 2010 Sep 15;10(11):12. doi: 10.1167/10.11.12.	J Vis	2010	10.1167/10.11.12
0	25652440	Learning under your gaze: the mediating role of affective arousal between perceived direct gaze and memory performance	Helminen TM, Pasanen TP, Hietanen JK.	Psychol Res. 2016 Mar;80(2):159-71. doi: 10.1007/s00426-015-0649-x. Epub 2015 Feb 5.	Psychol Res	2016	10.1007/s00426-015-0649-x
0	11677398	[Neural basis of spatial orientation and memory of routes: topokinetic memory or topokinesthesic memory]	Berthoz A.	Rev Neurol (Paris). 2001 Sep;157(8-9 Pt 1):779-89.	Rev Neurol (Paris)	2001
0	27273376	Abnormalities in gray and white matter volumes associated with explicit memory dysfunction in patients with generalized anxiety disorder	Moon CM, Jeong GW.	Acta Radiol. 2017 Mar;58(3):353-361. doi: 10.1177/0284185116649796. Epub 2016 Jul 20.	Acta Radiol	2017	10.1177/0284185116649796
0	29754036	Electrophysiological decomposition of attentional factors on the hypercorrection effect of false lexical representations	Iwaki N, Tanaka S.	Brain Cogn. 2018 Jul;124:64-72. doi: 10.1016/j.bandc.2018.05.002. Epub 2018 May 10.	Brain Cogn	2018	10.1016/j.bandc.2018.05.002
0	1930974	Hemispheric asymmetries in visual pattern processing in infancy	Deruelle C, de Schonen S.	Brain Cogn. 1991 Jul;16(2):151-79. doi: 10.1016/0278-2626(91)90004-r.	Brain Cogn	1991	10.1016/0278-2626(91)90004-r
0	1175914	Social class and preschool language skill: IV. semantic mastery of shapes	Hunt J, Kirk GE, Lieberman C.	Genet Psychol Monogr. 1975 Aug;92(First half):115-29.	Genet Psychol Monogr	1975
0	12107317	Influence of comorbidity on self-assessment instrument scores of patients with idiopathic adhesive capsulitis	Wolf JM, Green A.	J Bone Joint Surg Am. 2002 Jul;84(7):1167-73.	J Bone Joint Surg Am	2002
0	31947223	A Wearable Wireless Armband Sensor for High-Density Surface Electromyography Recording	Tam S, Bilodeau G, Brown J, Gagnon-Turcotte G, Campeau-Lecours A, Gosselin B.	Annu Int Conf IEEE Eng Med Biol Soc. 2019 Jul;2019:6040-6044. doi: 10.1109/EMBC.2019.8857750.	Annu Int Conf IEEE Eng Med Biol Soc	2019	10.1109/EMBC.2019.8857750
0	20331560	Severity of dependence modulates smokers' neuronal cue reactivity and cigarette craving elicited by tobacco advertisement	Vollstädt-Klein S, Kobiella A, Bühler M, Graf C, Fehr C, Mann K, Smolka MN.	Addict Biol. 2011 Jan;16(1):166-75. doi: 10.1111/j.1369-1600.2010.00207.x.	Addict Biol	2011	10.1111/j.1369-1600.2010.00207.x
0	19966248	Stroop and picture-word interference are two sides of the same coin	van Maanen L, van Rijn H, Borst JP.	Psychon Bull Rev. 2009 Dec;16(6):987-99. doi: 10.3758/PBR.16.6.987.	Psychon Bull Rev	2009	10.3758/PBR.16.6.987
0	21542778	The ups and downs of social participation: experiences of wheelchair users in Norway	Hjelle KM, Vik K.	Disabil Rehabil. 2011;33(25-26):2479-89. doi: 10.3109/09638288.2011.575525. Epub 2011 May 5.	Disabil Rehabil	2011	10.3109/09638288.2011.575525
0	17538950	Group analysis and the subject factor in functional magnetic resonance imaging: analysis of fifty right-handed healthy subjects in a semantic language task	Seghier ML, Lazeyras F, Pegna AJ, Annoni JM, Khateb A.	Hum Brain Mapp. 2008 Apr;29(4):461-77. doi: 10.1002/hbm.20410.	Hum Brain Mapp	2008	10.1002/hbm.20410
0	18516839	Perceptual distortions produce multidimensional stress profiles in novice users of an endoscopic surgery simulator	Klein MI, Warm JS, Riley MA, Matthews G, Gaitonde K, Donovan JF.	Hum Factors. 2008 Apr;50(2):291-300. doi: 10.1518/001872008X288312.	Hum Factors	2008	10.1518/001872008X288312
0	23666284	[Predicting suicide or predicting the unpredictable in an uncertain world: Reinforcement Learning Model-Based analysis]	Desseilles M.	Sante Ment Que. 2012 Autumn;37(2):107-27. doi: 10.7202/1014947ar.	Sante Ment Que	2012	10.7202/1014947ar
0	29886092	The role of the hippocampus in object discrimination based on visual features	Levcik D, Nekovarova T, Antosova E, Stuchlik A, Klement D.	Neurobiol Learn Mem. 2018 Nov;155:127-135. doi: 10.1016/j.nlm.2018.06.003. Epub 2018 Jun 7.	Neurobiol Learn Mem	2018	10.1016/j.nlm.2018.06.003
0	31900857	Feature-specificity in visual statistical summary processing	Yörük H, Boduroglu A.	Atten Percept Psychophys. 2020 Feb;82(2):852-864. doi: 10.3758/s13414-019-01942-x.	Atten Percept Psychophys	2020	10.3758/s13414-019-01942-x
0	15129750	Selective learning of spatial configuration and object identity in visual search	Endo N, Takeda Y.	Percept Psychophys. 2004 Feb;66(2):293-302. doi: 10.3758/bf03194880.	Percept Psychophys	2004	10.3758/bf03194880
0	15103280	Digital cineradiographic study of swallowing in infants with neurologic disease. Our experience	Barbiera F, Iacono G, Carroccio A, Fiorentino E, Bellia M, Runza G, Lo Sciuto M, D'Agostino T, Lagalla R.	Radiol Med. 2004 Apr;107(4):286-92.	Radiol Med	2004
0	21278702	Review of the randomized clinical stroke rehabilitation trials in 2009	Rabadi MH.	Med Sci Monit. 2011 Feb;17(2):RA25-43. doi: 10.12659/msm.881382.	Med Sci Monit	2011	10.12659/msm.881382
0	25794404	Automated Video Analysis of Handwashing Behavior as a Potential Marker of Cognitive Health in Older Adults	Ashraf A, Taati B.	IEEE J Biomed Health Inform. 2016 Mar;20(2):682-90. doi: 10.1109/JBHI.2015.2413358. Epub 2015 Mar 16.	IEEE J Biomed Health Inform	2016	10.1109/JBHI.2015.2413358
0	31444117	A framework for targeting water, sanitation and hygiene interventions in pastoralist populations in the Afar region of Ethiopia	Whitley L, Hutchings P, Cooper S, Parker A, Kebede A, Joseph S, Butterworth J, Van Koppen B, Mulejaa A.	Int J Hyg Environ Health. 2019 Sep;222(8):1133-1144. doi: 10.1016/j.ijheh.2019.08.001. Epub 2019 Aug 20.	Int J Hyg Environ Health	2019	10.1016/j.ijheh.2019.08.001
0	18372741	Remembered instructions with symbolic and perceptual comparisons	Petrusic WM, Shaki S, Leth-Steensen C.	Percept Psychophys. 2008 Feb;70(2):179-89. doi: 10.3758/pp.70.2.179.	Percept Psychophys	2008	10.3758/pp.70.2.179
0	28760636	Changing the paradigm: messages for hand hygiene education and audit from cluster analysis	Gould DJ, Navaie D, Purssell E, Drey NS, Creedon S.	J Hosp Infect. 2018 Apr;98(4):345-351. doi: 10.1016/j.jhin.2017.07.026. Epub 2017 Jul 29.	J Hosp Infect	2018	10.1016/j.jhin.2017.07.026
0	26188272	Long term follow up of two independent patients with Schinzel-Giedion carrying SETBP1 mutations	Herenger Y, Stoetzel C, Schaefer E, Scheidecker S, Manière MC, Pelletier V, Alembik Y, Christmann D, Clavert JM, Terzic J, Fischbach M, De Saint Martin A, Dollfus H.	Eur J Med Genet. 2015 Sep;58(9):479-87. doi: 10.1016/j.ejmg.2015.07.004. Epub 2015 Jul 15.	Eur J Med Genet	2015	10.1016/j.ejmg.2015.07.004
0	24053118	Faces in context: modulation of expression processing by situational information	Diéguez-Risco T, Aguado L, Albert J, Hinojosa JA.	Soc Neurosci. 2013;8(6):601-20. doi: 10.1080/17470919.2013.834842. Epub 2013 Sep 23.	Soc Neurosci	2013	10.1080/17470919.2013.834842
0	20823372	Self-embedding behavior: radiologic management of self-inserted soft-tissue foreign bodies	Young AS, Shiels WE 2nd, Murakami JW, Coley BD, Hogan MJ.	Radiology. 2010 Oct;257(1):233-9. doi: 10.1148/radiol.10091566. Epub 2010 Sep 7.	Radiology	2010	10.1148/radiol.10091566
0	12202409	Do women have a hidden heat period?	Tarín JJ, Gómez-Piquer V.	Hum Reprod. 2002 Sep;17(9):2243-8. doi: 10.1093/humrep/17.9.2243.	Hum Reprod	2002	10.1093/humrep/17.9.2243
0	19182144	A video multitracking system for quantification of individual behavior in a large fish shoal: advantages and limits	Delcourt J, Becco C, Vandewalle N, Poncin P.	Behav Res Methods. 2009 Feb;41(1):228-235. doi: 10.3758/BRM.41.1.228.	Behav Res Methods	2009	10.3758/BRM.41.1.228
0	16478326	When is search for a static target among dynamic distractors efficient?	Pinto Y, Olivers CN, Theeuwes J.	J Exp Psychol Hum Percept Perform. 2006 Feb;32(1):59-72. doi: 10.1037/0096-1523.32.1.59.	J Exp Psychol Hum Percept Perform	2006	10.1037/0096-1523.32.1.59
0	8337081	A search for search asymmetry in chimpanzees (Pan troglodytes)	Tomonaga M.	Percept Mot Skills. 1993 Jun;76(3 Pt 2):1287-95. doi: 10.2466/pms.1993.76.3c.1287.	Percept Mot Skills	1993	10.2466/pms.1993.76.3c.1287
0	16672039	A multiple case study of verbal short-term memory in velo-cardio-facial syndrome	Majerus S, Glaser B, Van der Linden M, Eliez S.	J Intellect Disabil Res. 2006 Jun;50(Pt 6):457-69. doi: 10.1111/j.1365-2788.2006.00791.x.	J Intellect Disabil Res	2006	10.1111/j.1365-2788.2006.00791.x
0	7723446	A comparison of various methods of collecting self-reported health outcomes data among low-income and minority patients	Sullivan LM, Dukes KA, Harris L, Dittus RS, Greenfield S, Kaplan SH.	Med Care. 1995 Apr;33(4 Suppl):AS183-94.	Med Care	1995
0	23205414	A number of options: rationalist, constructivist, and Bayesian insights into the development of exact-number concepts	Sarnecka BW, Negen J.	Adv Child Dev Behav. 2012;43:237-68. doi: 10.1016/b978-0-12-397919-3.00009-5.	Adv Child Dev Behav	2012	10.1016/b978-0-12-397919-3.00009-5
0	11495115	Stationary phantoms and grating induction with oblique inducing gratings: implications for different mechanisms underlying the two phenomena	Brown JM, Gyoba J, May JG.	Psychon Bull Rev. 2001 Jun;8(2):278-83. doi: 10.3758/bf03196162.	Psychon Bull Rev	2001	10.3758/bf03196162
0	8739612	Aging, stimulus identification and the effect of probability: an event-related potential study	Czigler I, Csibra G, Ambró A.	Biol Psychol. 1996 Mar 8;43(1):27-40. doi: 10.1016/0301-0511(95)05173-2.	Biol Psychol	1996	10.1016/0301-0511(95)05173-2
0	32471513	Psychological status and behavior changes of the public during the COVID-19 epidemic in China	Liu X, Luo WT, Li Y, Li CN, Hong ZS, Chen HL, Xiao F, Xia JY.	Infect Dis Poverty. 2020 May 29;9(1):58. doi: 10.1186/s40249-020-00678-3.	Infect Dis Poverty	2020	10.1186/s40249-020-00678-3
0	19823960	The mere perception of eye contact increases arousal during a word-spelling task	Conty L, Russo M, Loehr V, Hugueville L, Barbu S, Huguet P, Tijus C, George N.	Soc Neurosci. 2010;5(2):171-86. doi: 10.1080/17470910903227507. Epub 2009 Oct 12.	Soc Neurosci	2010	10.1080/17470910903227507
0	32662232	Violence versus gratitude: Courses of recognition in caring situations	Manara DF, Giannetta N, Villa G.	Nurs Philos. 2020 Jul;21(3):e12312. doi: 10.1111/nup.12312. Epub 2020 Jul 13.	Nurs Philos	2020	10.1111/nup.12312
0	27149553	Hyposmia, not emotion perception, is associated with psychosocial outcome after severe traumatic brain injury	Osborne-Crowley K, McDonald S.	Neuropsychology. 2016 Oct;30(7):820-9. doi: 10.1037/neu0000293. Epub 2016 May 5.	Neuropsychology	2016	10.1037/neu0000293
0	10406438	Strength and weakness of a nutrition communication strategy to health opinion formers: examples from a case study	Hølund U.	Eur J Clin Nutr. 1999 May;53 Suppl 2:S54-7. doi: 10.1038/sj.ejcn.1600803.	Eur J Clin Nutr	1999	10.1038/sj.ejcn.1600803
0	16981991	Event-related potentials when identifying or color-naming threatening schematic stimuli in spider phobic and non-phobic individuals	Kolassa IT, Musial F, Kolassa S, Miltner WH.	BMC Psychiatry. 2006 Sep 18;6:38. doi: 10.1186/1471-244X-6-38.	BMC Psychiatry	2006	10.1186/1471-244X-6-38
0	17952353	[Evaluation of pain and depression in women with endometriosis after a multi- professional group intervention]	Lorençatto C, Vieira MJ, Marques A, Benetti-Pinto CL, Petta CA.	Rev Assoc Med Bras (1992). 2007 Sep-Oct;53(5):433-8. doi: 10.1590/s0104-42302007000500020.	Rev Assoc Med Bras (1992)	2007	10.1590/s0104-42302007000500020
0	19913344	Visual field asymmetry in attentional capture	Du F, Abrams RA.	Brain Cogn. 2010 Mar;72(2):310-6. doi: 10.1016/j.bandc.2009.10.006. Epub 2009 Nov 12.	Brain Cogn	2010	10.1016/j.bandc.2009.10.006
0	17474324	Emotionally negative stimuli are resistant to repetition priming	Marchewka A, Nowicka A.	Acta Neurobiol Exp (Wars). 2007;67(1):83-92.	Acta Neurobiol Exp (Wars)	2007
0	28229453	Chondrodysplasia with multiple dislocations: comprehensive study of a series of 30 cases	Ranza E, Huber C, Levin N, Baujat G, Bole-Feysot C, Nitschke P, Masson C, Alanay Y, Al-Gazali L, Bitoun P, Boute O, Campeau P, Coubes C, McEntagart M, Elcioglu N, Faivre L, Gezdirici A, Johnson D, Mihci E, Nur BG, Perrin L, Quelin C, Terhal P, Tuysuz B, Cormier-Daire V.	Clin Genet. 2017 Jun;91(6):868-880. doi: 10.1111/cge.12885. Epub 2017 Feb 23.	Clin Genet	2017	10.1111/cge.12885
0	24580733	Myhre syndrome	Le Goff C, Michot C, Cormier-Daire V.	Clin Genet. 2014 Jun;85(6):503-13. doi: 10.1111/cge.12365. Epub 2014 Apr 2.	Clin Genet	2014	10.1111/cge.12365
0	15595364	Verbal fluency patterns in two subgroups of patients with Alzheimer's disease	Fisher NJ, Tierney MC, Rourke BP, Szalai JP.	Clin Neuropsychol. 2004 Feb;18(1):122-31. doi: 10.1080/13854040490507235.	Clin Neuropsychol	2004	10.1080/13854040490507235
0	26955020	Deep Dynamic Neural Networks for Multimodal Gesture Segmentation and Recognition	Wu D, Pigou L, Kindermans PJ, Le ND, Shao L, Dambre J, Odobez JM.	IEEE Trans Pattern Anal Mach Intell. 2016 Aug;38(8):1583-97. doi: 10.1109/TPAMI.2016.2537340. Epub 2016 Mar 2.	IEEE Trans Pattern Anal Mach Intell	2016	10.1109/TPAMI.2016.2537340
0	31987997	Differences in unity: The go/no-go and stop signal tasks rely on different mechanisms	Raud L, Westerhausen R, Dooley N, Huster RJ.	Neuroimage. 2020 Apr 15;210:116582. doi: 10.1016/j.neuroimage.2020.116582. Epub 2020 Jan 25.	Neuroimage	2020	10.1016/j.neuroimage.2020.116582
0	11985844	Fast responses to neglected targets in visual search reflect pre-attentive processes: an exploration of response times in visual neglect	Laeng B, Brennen T, Espeseth T.	Neuropsychologia. 2002;40(9):1622-36. doi: 10.1016/s0028-3932(01)00230-5.	Neuropsychologia	2002	10.1016/s0028-3932(01)00230-5
0	22528609	Anticipation of visual form independent of knowing where the form will occur	Bruhn P, Bundesen C.	Atten Percept Psychophys. 2012 Jul;74(5):930-41. doi: 10.3758/s13414-012-0296-x.	Atten Percept Psychophys	2012	10.3758/s13414-012-0296-x
0	9146070	["Associative" visual agnosia for objects, pictures, faces and letters with altitudinal hemianopia]	Suzuki K, Nomura H, Yamadori A, Nakasato N, Takase S.	Rinsho Shinkeigaku. 1997 Jan;37(1):31-6.	Rinsho Shinkeigaku	1997
0	27825043	Pedestrian self-reported use of smart phones: Positive attitudes and high exposure influence intentions to cross the road while distracted	Lennon A, Oviedo-Trespalacios O, Matthews S.	Accid Anal Prev. 2017 Jan;98:338-347. doi: 10.1016/j.aap.2016.10.028. Epub 2016 Nov 5.	Accid Anal Prev	2017	10.1016/j.aap.2016.10.028
0	26024459	Training on spatiotemporal masking improves crowded and uncrowded visual acuity	Yehezkel O, Sterkin A, Lev M, Polat U.	J Vis. 2015;15(6):12. doi: 10.1167/15.6.12.	J Vis	2015	10.1167/15.6.12
0	28759805	Common and distinct neural mechanisms associated with the conscious experience of vicarious pain	Grice-Jackson T, Critchley HD, Banissy MJ, Ward J.	Cortex. 2017 Sep;94:152-163. doi: 10.1016/j.cortex.2017.06.015. Epub 2017 Jul 3.	Cortex	2017	10.1016/j.cortex.2017.06.015
0	8683189	Habituation of the orienting response to stimuli of different functional values in 4-month old infants	Malcuit G, Bastien C, Pomerleau A.	J Exp Child Psychol. 1996 Jul;62(2):272-91. doi: 10.1006/jecp.1996.0031.	J Exp Child Psychol	1996	10.1006/jecp.1996.0031
0	22563009	Altered resting state connectivity of the default mode network in alexithymia	Liemburg EJ, Swart M, Bruggeman R, Kortekaas R, Knegtering H, Curcić-Blake B, Aleman A.	Soc Cogn Affect Neurosci. 2012 Aug;7(6):660-6. doi: 10.1093/scan/nss048. Epub 2012 May 3.	Soc Cogn Affect Neurosci	2012	10.1093/scan/nss048
0	26683383	Horizontal tuning for faces originates in high-level Fusiform Face Area	Goffaux V, Duecker F, Hausfeld L, Schiltz C, Goebel R.	Neuropsychologia. 2016 Jan 29;81:1-11. doi: 10.1016/j.neuropsychologia.2015.12.004. Epub 2015 Dec 9.	Neuropsychologia	2016	10.1016/j.neuropsychologia.2015.12.004
0	16271691	Contrasting perspectives on pain following hand injury	Chan J, Spencer J.	J Hand Ther. 2005 Oct-Dec;18(4):429-35, quiz 436. doi: 10.1197/j.jht.2005.07.004.	J Hand Ther	2005	10.1197/j.jht.2005.07.004
0	22151241	Yamaguchi fox-pigeon imitation test (YFPIT) for dementia in clinical practice	Yamaguchi H, Takahashi S, Kosaka K, Okamoto K, Yamazaki T, Ikeda M, Osawa M, Amari M, Harigaya Y, Awata S, Maki Y.	Psychogeriatrics. 2011 Dec;11(4):221-6. doi: 10.1111/j.1479-8301.2011.00373.x. Epub 2011 Oct 27.	Psychogeriatrics	2011	10.1111/j.1479-8301.2011.00373.x
0	16532850	Object location memory: the interplay of multiple representations	Wang H, Johnson TR, Sun Y, Zhang J.	Mem Cognit. 2005 Oct;33(7):1147-59. doi: 10.3758/bf03193219.	Mem Cognit	2005	10.3758/bf03193219
0	16262494	How perception impacts on drawings	Mitchell P, Ropar D, Ackroyd K, Rajendran G.	J Exp Psychol Hum Percept Perform. 2005 Oct;31(5):996-1003. doi: 10.1037/0096-1523.31.5.996.	J Exp Psychol Hum Percept Perform	2005	10.1037/0096-1523.31.5.996
0	11108089	The cues that infants use to distinguish discontinuous quantities: evidence using a shift-rate recovery paradigm	Tan LS, Bryant P.	Child Dev. 2000 Sep-Oct;71(5):1162-78. doi: 10.1111/1467-8624.00221.	Child Dev	2000	10.1111/1467-8624.00221
0	20443970	Neural markers of subordinate-level categorization in 6- to 7-month-old infants	Quinn PC, Doran MM, Reiss JE, Hoffman JE.	Dev Sci. 2010 May;13(3):499-507. doi: 10.1111/j.1467-7687.2009.00903.x.	Dev Sci	2010	10.1111/j.1467-7687.2009.00903.x
0	116711	Plasticity in speech organization following commissurotomy	Gazzaniga MS, Volpe BT, Smylie CS, Wilson DH, LeDoux JE.	Brain. 1979 Dec;102(4):805-15. doi: 10.1093/brain/102.4.805.	Brain	1979	10.1093/brain/102.4.805
0	8229905	Hypochondriacal attitudes, pain sensitivity, and attentional bias	Pauli P, Schwenzer M, Brody S, Rau H, Birbaumer N.	J Psychosom Res. 1993 Oct;37(7):745-52. doi: 10.1016/0022-3999(93)90103-m.	J Psychosom Res	1993	10.1016/0022-3999(93)90103-m
0	17390317	Positive and negative modulation of word learning by reward anticipation	Callan DE, Schweighofer N.	Hum Brain Mapp. 2008 Feb;29(2):237-49. doi: 10.1002/hbm.20383.	Hum Brain Mapp	2008	10.1002/hbm.20383
0	10857681	Priming arithmetic reasoning in an amnesic patient	Delazer M, Girelli L.	Brain Cogn. 2000 Jun-Aug;43(1-3):138-43.	Brain Cogn	2000
0	19591978	Visuospatial asymmetry and non-spatial attention in subacute stroke patients with and without neglect	van Kessel ME, van Nes IJ, Brouwer WH, Geurts AC, Fasotti L.	Cortex. 2010 May;46(5):602-12. doi: 10.1016/j.cortex.2009.06.004. Epub 2009 Jun 13.	Cortex	2010	10.1016/j.cortex.2009.06.004
0	30612937	Neurocognitive decision-making processes of casual methamphetamine users	Droutman V, Xue F, Barkley-Levenson E, Lam HY, Bechara A, Smith B, Lu ZL, Xue G, Miller LC, Read SJ.	Neuroimage Clin. 2019;21:101643. doi: 10.1016/j.nicl.2018.101643. Epub 2018 Dec 15.	Neuroimage Clin	2019	10.1016/j.nicl.2018.101643
0	11523273	Syntactic, prosodic, and semantic processes in the brain: evidence from event-related neuroimaging	Friederici AD.	J Psycholinguist Res. 2001 May;30(3):237-50. doi: 10.1023/a:1010438900737.	J Psycholinguist Res	2001	10.1023/a:1010438900737
0	31657069	The moderator effect of age in the association between mood and adiposity in the elderly is specific for the subcutaneous adipose compartment: An MRI study	Portugal-Nunes C, Castanho TC, Moreira PS, Magalhães R, Marques P, Costa P, Palha JA, Sousa N, Santos NC, Bessa JM.	Int J Geriatr Psychiatry. 2020 Jan;35(1):113-121. doi: 10.1002/gps.5226. Epub 2019 Nov 7.	Int J Geriatr Psychiatry	2020	10.1002/gps.5226
0	21875187	The orienting of spatial attention to backward masked fearful faces is associated with variation in the serotonin transporter gene	Carlson JM, Mujica-Parodi LR, Harmon-Jones E, Hajcak G.	Emotion. 2012 Apr;12(2):203-7. doi: 10.1037/a0025170. Epub 2011 Aug 29.	Emotion	2012	10.1037/a0025170
0	528909	Orthography and familiarity effects in word processing	Carr TH, Posner MI, Pollatsek A, Snyder CR.	J Exp Psychol Gen. 1979 Dec;108(4):389-414. doi: 10.1037//0096-3445.108.4.389.	J Exp Psychol Gen	1979	10.1037//0096-3445.108.4.389
0	9438965	Transfer across delayed discriminations: II. Differences in the substitutability of initial versus test stimuli	Urcuioli PJ, DeMarse TB, Zentall TR.	J Exp Psychol Anim Behav Process. 1998 Jan;24(1):47-59. doi: 10.1037//0097-7403.24.1.47.	J Exp Psychol Anim Behav Process	1998	10.1037//0097-7403.24.1.47
0	31418834	Cultural identity in Siberia and in analytical practice	Zabelina V.	J Anal Psychol. 2019 Sep;64(4):548-564. doi: 10.1111/1468-5922.12520.	J Anal Psychol	2019	10.1111/1468-5922.12520
0	27297376	Expectant parents' views of factors influencing infant feeding decisions in the antenatal period: A systematic review	Roll CL, Cheater F.	Int J Nurs Stud. 2016 Aug;60:145-55. doi: 10.1016/j.ijnurstu.2016.04.011. Epub 2016 Apr 27.	Int J Nurs Stud	2016	10.1016/j.ijnurstu.2016.04.011
0	17535367	The visual attentional blink reflects constraints on temporal visual processing, not just a lapse of visual memory	Gillard-Crewther S, Lawson ML, Bello K, Crewther DP.	Clin Exp Optom. 2007 Jul;90(4):282-9. doi: 10.1111/j.1444-0938.2007.00160.x.	Clin Exp Optom	2007	10.1111/j.1444-0938.2007.00160.x
0	18927043	What is the impact of the explicit knowledge of sequence regularities on both deterministic and probabilistic serial reaction time task performance?	Stefaniak N, Willems S, Adam S, Meulemans T.	Mem Cognit. 2008 Oct;36(7):1283-98. doi: 10.3758/MC.36.7.1283.	Mem Cognit	2008	10.3758/MC.36.7.1283
0	21156867	Learning fine-grained and category information in navigable real-world space	Uttal DH, Friedman A, Hand LL, Warren C.	Mem Cognit. 2010 Dec;38(8):1026-40. doi: 10.3758/MC.38.8.1026.	Mem Cognit	2010	10.3758/MC.38.8.1026
0	27866985	Identification of functional bitter taste receptors and their antagonist in chickens	Dey B, Kawabata F, Kawabata Y, Yoshida Y, Nishimura S, Tabata S.	Biochem Biophys Res Commun. 2017 Jan 22;482(4):693-699. doi: 10.1016/j.bbrc.2016.11.096. Epub 2016 Nov 17.	Biochem Biophys Res Commun	2017	10.1016/j.bbrc.2016.11.096
0	7754643	[Behavioral effect of a subliminal (masked) signal]	Wolff P, Rübeling H.	Z Exp Angew Psychol. 1994;41(4):678-97.	Z Exp Angew Psychol	1994
0	22269570	Fatal intersection crashes in Norway: patterns in contributing factors and data collection challenges	Ljung Aust M, Fagerlind H, Sagberg F.	Accid Anal Prev. 2012 Mar;45:782-91. doi: 10.1016/j.aap.2011.11.001. Epub 2011 Dec 5.	Accid Anal Prev	2012	10.1016/j.aap.2011.11.001
0	15483393	Using an Hebbian learning rule for multi-class SVM classifiers	Viéville T, Crahay S.	J Comput Neurosci. 2004 Nov-Dec;17(3):271-87. doi: 10.1023/B:JCNS.0000044873.20850.9c.	J Comput Neurosci	2004	10.1023/B:JCNS.0000044873.20850.9c
0	26777478	Functional and anatomical dissociation between the orthographic lexicon and the orthographic buffer revealed in reading and writing Chinese characters by fMRI	Chen HY, Chang EC, Chen SHY, Lin YC, Wu DH.	Neuroimage. 2016 Apr 1;129:105-116. doi: 10.1016/j.neuroimage.2016.01.009. Epub 2016 Jan 15.	Neuroimage	2016	10.1016/j.neuroimage.2016.01.009
0	22351613	The bank of standardized stimuli (BOSS): comparison between French and English norms	Brodeur MB, Kehayia E, Dion-Lessard G, Chauret M, Montreuil T, Dionne-Dostie E, Lepage M.	Behav Res Methods. 2012 Dec;44(4):961-70. doi: 10.3758/s13428-011-0184-7.	Behav Res Methods	2012	10.3758/s13428-011-0184-7
0	17392351	Pain and psychological health status over a 10-year period in patients with recent onset rheumatoid arthritis	Odegård S, Finset A, Mowinckel P, Kvien TK, Uhlig T.	Ann Rheum Dis. 2007 Sep;66(9):1195-201. doi: 10.1136/ard.2006.064287. Epub 2007 Mar 28.	Ann Rheum Dis	2007	10.1136/ard.2006.064287
0	15232358	Association of the -1438 G/A and 102 T/C polymorphism of the 5-Ht2A receptor gene with irritable bowel syndrome 5-Ht2A gene polymorphism in irritable bowel syndrome	Pata C, Erdal E, Yazc K, Camdeviren H, Ozkaya M, Ulu O.	J Clin Gastroenterol. 2004 Aug;38(7):561-6. doi: 10.1097/00004836-200408000-00005.	J Clin Gastroenterol	2004	10.1097/00004836-200408000-00005
0	23745841	Number representation: a question of look? The distance effect in comparison of English and Turkish number words	Lukas S, Krinzinger H, Koch I, Willmes K.	Q J Exp Psychol (Hove). 2014 Feb;67(2):260-70. doi: 10.1080/17470218.2013.802002. Epub 2013 Jun 8.	Q J Exp Psychol (Hove)	2014	10.1080/17470218.2013.802002
0	33337908	Short lingual frenum in infants, children and adolescents. Part 1: Breastfeeding and gastroesophageal reflux disease improvement after tethered oral tissues release	Hand P, Olivi G, Lajolo C, Gioco G, Marigo L, Castagnola R, Cordaro M.	Eur J Paediatr Dent. 2020 Dec;21(4):309-317. doi: 10.23804/ejpd.2020.21.04.10.	Eur J Paediatr Dent	2020	10.23804/ejpd.2020.21.04.10
0	1591902	The long-term modality effect: in search of differences in processing logographs and alphabetic words	Liu IM, Zhu Y, Wu JT.	Cognition. 1992 Apr;43(1):31-66. doi: 10.1016/0010-0277(92)90031-c.	Cognition	1992	10.1016/0010-0277(92)90031-c
0	8624088	Disorders of visual and spatial perception in the early stage of Alzheimer's disease	Binetti G, Cappa SF, Magni E, Padovani A, Bianchetti A, Trabucchi M.	Ann N Y Acad Sci. 1996 Jan 17;777:221-5. doi: 10.1111/j.1749-6632.1996.tb34422.x.	Ann N Y Acad Sci	1996	10.1111/j.1749-6632.1996.tb34422.x
0	27147654	Different Brain Circuitries Mediating Controllable and Uncontrollable Pain	Bräscher AK, Becker S, Hoeppli ME, Schweinhardt P.	J Neurosci. 2016 May 4;36(18):5013-25. doi: 10.1523/JNEUROSCI.1954-15.2016.	J Neurosci	2016	10.1523/JNEUROSCI.1954-15.2016
0	21671156	Visual search for arbitrary objects in real scenes	Wolfe JM, Alvarez GA, Rosenholtz R, Kuzmova YI, Sherman AM.	Atten Percept Psychophys. 2011 Aug;73(6):1650-71. doi: 10.3758/s13414-011-0153-3.	Atten Percept Psychophys	2011	10.3758/s13414-011-0153-3
0	23769769	An automated system for the recognition of various specific rat behaviours	van Dam EA, van der Harst JE, ter Braak CJ, Tegelenbosch RA, Spruijt BM, Noldus LP.	J Neurosci Methods. 2013 Sep 15;218(2):214-24. doi: 10.1016/j.jneumeth.2013.05.012. Epub 2013 Jun 11.	J Neurosci Methods	2013	10.1016/j.jneumeth.2013.05.012
0	31103633	Associations between modifiable risk factors and white matter of the aging brain: insights from diffusion tensor imaging studies	Wassenaar TM, Yaffe K, van der Werf YD, Sexton CE.	Neurobiol Aging. 2019 Aug;80:56-70. doi: 10.1016/j.neurobiolaging.2019.04.006. Epub 2019 Apr 11.	Neurobiol Aging	2019	10.1016/j.neurobiolaging.2019.04.006
0	18484870	Classification of apparent motion percepts based on temporal factors	Ekroll V, Faul F, Golz J.	J Vis. 2008 Apr 29;8(4):31.1-22. doi: 10.1167/8.4.31.	J Vis	2008	10.1167/8.4.31
0	10642007	Processing of syntactic information monitored by brain surface current density mapping based on MEG	Knösche TR, Maess B, Friederici AD.	Brain Topogr. 1999 Winter;12(2):75-87. doi: 10.1023/a:1023442426799.	Brain Topogr	1999	10.1023/a:1023442426799
0	31608418	Platelet-rich plasma for thumb carpometacarpal joint osteoarthritis in a professional pianist: case-based review	Medina-Porqueres I, Martin-Garcia P, Sanz-De Diego S, Reyes-Eldblom M, Cantero-Tellez R.	Rheumatol Int. 2019 Dec;39(12):2167-2175. doi: 10.1007/s00296-019-04454-x. Epub 2019 Oct 14.	Rheumatol Int	2019	10.1007/s00296-019-04454-x
0	26686906	Identifying the need for and content of an advanced laparoscopic skills curriculum: results of a national survey	Nepomnayshy D, Alseidi AA, Fitzgibbons SC, Stefanidis D.	Am J Surg. 2016 Feb;211(2):421-5. doi: 10.1016/j.amjsurg.2015.10.009. Epub 2015 Nov 19.	Am J Surg	2016	10.1016/j.amjsurg.2015.10.009
0	12574484	Functional organization of the cat visual cortex in relation to the representation of a uniform surface	Tani T, Yokoi I, Ito M, Tanaka S, Komatsu H.	J Neurophysiol. 2003 Feb;89(2):1112-25. doi: 10.1152/jn.00478.2002.	J Neurophysiol	2003	10.1152/jn.00478.2002
0	17381249	Repetition and event-related potentials: distinguishing early and late processes in affective picture perception	Codispoti M, Ferrari V, Bradley MM.	J Cogn Neurosci. 2007 Apr;19(4):577-86. doi: 10.1162/jocn.2007.19.4.577.	J Cogn Neurosci	2007	10.1162/jocn.2007.19.4.577
0	3601040	Episodic, semantic and procedural memory in a case of amnesia at an early age	Ostergaard AL.	Neuropsychologia. 1987;25(2):341-57. doi: 10.1016/0028-3932(87)90023-6.	Neuropsychologia	1987	10.1016/0028-3932(87)90023-6
0	10644930	Lateralized cognitive visuospatial processing: is it primarily gender-related or due to quality of performance? A HMPAO-SPECT study	Unterrainer J, Wranek U, Staffen W, Gruber T, Ladurner G.	Neuropsychobiology. 2000 Jan;41(2):95-101. doi: 10.1159/000026639.	Neuropsychobiology	2000	10.1159/000026639
0	2733821	Visuo-spatial processing in parkinsonians	Stelmach GE, Phillips JG, Chau AW.	Neuropsychologia. 1989;27(4):485-93. doi: 10.1016/0028-3932(89)90053-5.	Neuropsychologia	1989	10.1016/0028-3932(89)90053-5
0	17311490	Do readers obtain preview benefit from word N + 2? A test of serial attention shift versus distributed lexical processing models of eye movement control in reading	Rayner K, Juhasz BJ, Brown SJ.	J Exp Psychol Hum Percept Perform. 2007 Feb;33(1):230-45. doi: 10.1037/0096-1523.33.1.230.	J Exp Psychol Hum Percept Perform	2007	10.1037/0096-1523.33.1.230
0	28830680	Neural signatures of recognition memory in 10- to 12-month-old infants	Linnert S, Tóth B, Nagy M, Parise E, Király I.	Neuropsychologia. 2019 Mar 18;126:75-81. doi: 10.1016/j.neuropsychologia.2017.08.023. Epub 2017 Aug 19.	Neuropsychologia	2019	10.1016/j.neuropsychologia.2017.08.023
0	9809823	Neurological outcome in adult patients with early-treated phenylketonuria	Pietz J, Dunckelmann R, Rupp A, Rating D, Meinck HM, Schmidt H, Bremer HJ.	Eur J Pediatr. 1998 Oct;157(10):824-30. doi: 10.1007/s004310050945.	Eur J Pediatr	1998	10.1007/s004310050945
0	23637010	When the voluntary mind meets the irresistible event: stimulus-response correspondence effects on task selection during voluntary task switching	Chen P, Hsieh S.	Psychon Bull Rev. 2013 Dec;20(6):1195-205. doi: 10.3758/s13423-013-0437-9.	Psychon Bull Rev	2013	10.3758/s13423-013-0437-9
0	19081580	Working memory dysfunction in obsessive-compulsive disorder: a neuropsychological and functional MRI study	Nakao T, Nakagawa A, Nakatani E, Nabeyama M, Sanematsu H, Yoshiura T, Togao O, Tomita M, Masuda Y, Yoshioka K, Kuroki T, Kanba S.	J Psychiatr Res. 2009 May;43(8):784-91. doi: 10.1016/j.jpsychires.2008.10.013. Epub 2008 Dec 10.	J Psychiatr Res	2009	10.1016/j.jpsychires.2008.10.013
0	27442452	A critical review of closing-in	Ambron E, Della Sala S.	Neuropsychology. 2017 Jan;31(1):105-117. doi: 10.1037/neu0000295. Epub 2016 Jul 21.	Neuropsychology	2017	10.1037/neu0000295
0	18614130	On the generality of the contingent orienting hypothesis	Yeh SL, Liao HI.	Acta Psychol (Amst). 2008 Sep;129(1):157-65. doi: 10.1016/j.actpsy.2008.05.008. Epub 2008 Jul 9.	Acta Psychol (Amst)	2008	10.1016/j.actpsy.2008.05.008
0	15297366	Developmental changes in human cerebral functional organization for word generation	Brown TT, Lugar HM, Coalson RS, Miezin FM, Petersen SE, Schlaggar BL.	Cereb Cortex. 2005 Mar;15(3):275-90. doi: 10.1093/cercor/bhh129. Epub 2004 Aug 5.	Cereb Cortex	2005	10.1093/cercor/bhh129
0	33207718	Mediterranean Lifestyle to Promote Physical, Mental, and Environmental Health: The Case of Chile	Echeverría G, Tiboni O, Berkowitz L, Pinto V, Samith B, von Schultzendorff A, Pedrals N, Bitran M, Ruini C, Ryff CD, Del Rio D, Rigotti A.	Int J Environ Res Public Health. 2020 Nov 16;17(22):8482. doi: 10.3390/ijerph17228482.	Int J Environ Res Public Health	2020	10.3390/ijerph17228482
0	28985812	Barriers to electronic medical record implementation: a comparison between ophthalmology and other surgical specialties in Canada	Park JSY, Sharma RA, Poulis B, Noble J.	Can J Ophthalmol. 2017 Oct;52(5):503-507. doi: 10.1016/j.jcjo.2017.02.018. Epub 2017 Apr 20.	Can J Ophthalmol	2017	10.1016/j.jcjo.2017.02.018
0	22446293	The symptom inventory disability-specific short forms for multiple sclerosis: reliability and factor structure	Schwartz CE, Bode RK, Vollmer T.	Arch Phys Med Rehabil. 2012 Sep;93(9):1629-1636.e2. doi: 10.1016/j.apmr.2012.03.006. Epub 2012 Mar 21.	Arch Phys Med Rehabil	2012	10.1016/j.apmr.2012.03.006
0	21806310	The role of cue-response mapping in motorvisual impairment and facilitation: evidence for different roles of action planning and action control in motorvisual dual-task priming	Thomaschke R, Hopkins B, Miall RC.	J Exp Psychol Hum Percept Perform. 2012 Apr;38(2):336-49. doi: 10.1037/a0024794. Epub 2011 Aug 1.	J Exp Psychol Hum Percept Perform	2012	10.1037/a0024794
0	16531729	3-M syndrome: a report of three Egyptian cases with review of the literature	Temtamy SA, Aglan MS, Ashour AM, Ramzy MI, Hosny LA, Mostafa MI.	Clin Dysmorphol. 2006 Apr;15(2):55-64. doi: 10.1097/01.mcd.0000198926.01706.33.	Clin Dysmorphol	2006	10.1097/01.mcd.0000198926.01706.33
0	21440561	High-level adaptation aftereffects for novel objects: the role of pre-existing representations	Daelli V.	Neuropsychologia. 2011 Jun;49(7):1923-7. doi: 10.1016/j.neuropsychologia.2011.03.019. Epub 2011 Apr 1.	Neuropsychologia	2011	10.1016/j.neuropsychologia.2011.03.019
0	24738774	Electrophysiological evidence for failures of item individuation in crowded visual displays	Anderson DE, Ester EF, Klee D, Vogel EK, Awh E.	J Cogn Neurosci. 2014 Oct;26(10):2298-309. doi: 10.1162/jocn_a_00649. Epub 2014 Apr 16.	J Cogn Neurosci	2014	10.1162/jocn_a_00649
0	25761003	Seeing the same words differently: the time course of automaticity and top-down intention in reading	Strijkers K, Bertrand D, Grainger J.	J Cogn Neurosci. 2015 Aug;27(8):1542-51. doi: 10.1162/jocn_a_00797. Epub 2015 Mar 11.	J Cogn Neurosci	2015	10.1162/jocn_a_00797
0	26566558	Incidence and functional outcomes of malunion of nonoperatively treated humeral shaft fractures	Devers BN, Lebus GF, Mir HR.	Am J Orthop (Belle Mead NJ). 2015 Nov;44(11):E434-7.	Am J Orthop (Belle Mead NJ)	2015
0	20377128	Compatibility of motion information in two aircraft attitude displays for a tracking task	Yamaguchi M, Proctor RW.	Am J Psychol. 2010 Spring;123(1):81-92. doi: 10.5406/amerjpsyc.123.1.0081.	Am J Psychol	2010	10.5406/amerjpsyc.123.1.0081
0	8772009	Psychopathy and dual-task performance under focusing conditions	Kosson DS.	J Abnorm Psychol. 1996 Aug;105(3):391-400. doi: 10.1037//0021-843x.105.3.391.	J Abnorm Psychol	1996	10.1037//0021-843x.105.3.391
0	27007147	Two systems for empathy in obsessive-compulsive disorder: mentalizing and experience sharing	Pino MC, De Berardis D, Mariano M, Vellante F, Serroni N, Valchera A, Valenti M, Mazza M.	Braz J Psychiatry. 2016 Oct-Dec;38(4):307-313. doi: 10.1590/1516-4446-2015-1679. Epub 2016 Mar 22.	Braz J Psychiatry	2016	10.1590/1516-4446-2015-1679
0	11515234	[The impact of malnutrition on brain development, intelligence and school work performance]	Leiva Plaza B, Inzunza Brito N, Pérez Torrejón H, Castro Gloor V, Jansana Medina JM, Toro Díaz T, Almagiá Flores A, Navarro Díaz A, Urrutia Cáceres MS, Cervilla Oltremari J, Ivanovic Marincovich D.	Arch Latinoam Nutr. 2001 Mar;51(1):64-71.	Arch Latinoam Nutr	2001
0	20926674	Tuning curves for movement direction in the human visuomotor system	Fabbri S, Caramazza A, Lingnau A.	J Neurosci. 2010 Oct 6;30(40):13488-98. doi: 10.1523/JNEUROSCI.2571-10.2010.	J Neurosci	2010	10.1523/JNEUROSCI.2571-10.2010
0	15813500	The cognitive processing of film and musical soundtracks	Boltz MG.	Mem Cognit. 2004 Oct;32(7):1194-205. doi: 10.3758/bf03196892.	Mem Cognit	2004	10.3758/bf03196892
0	29623089	Real-Time Human Detection for Aerial Captured Video Sequences via Deep Models	AlDahoul N, Md Sabri AQ, Mansoor AM.	Comput Intell Neurosci. 2018 Feb 12;2018:1639561. doi: 10.1155/2018/1639561. eCollection 2018.	Comput Intell Neurosci	2018	10.1155/2018/1639561
0	26689713	The effect of cognitive fatigue on prefrontal cortex correlates of neuromuscular fatigue in older women	Shortz AE, Pickens A, Zheng Q, Mehta RK.	J Neuroeng Rehabil. 2015 Dec 21;12:115. doi: 10.1186/s12984-015-0108-3.	J Neuroeng Rehabil	2015	10.1186/s12984-015-0108-3
0	8671177	Sexual arousal and the quality of semen produced by masturbation	van Roijen JH, Slob AK, Gianotten WL, Dohle GR, van der Zon AT, Vreeburg JT, Weber RF.	Hum Reprod. 1996 Jan;11(1):147-51. doi: 10.1093/oxfordjournals.humrep.a019008.	Hum Reprod	1996	10.1093/oxfordjournals.humrep.a019008
0	7497072	[Effect of task difficulty on hemispheric differences in visual image processing]	Hildebrandt H, Fresenborg I, Engel A.	Z Exp Psychol. 1995;42(2):256-79.	Z Exp Psychol	1995
0	17536971	Magnetic stimulation of the right visual cortex impairs form-specific priming	Pobric G, Schweinberger SR, Lavidor M.	J Cogn Neurosci. 2007 Jun;19(6):1013-20. doi: 10.1162/jocn.2007.19.6.1013.	J Cogn Neurosci	2007	10.1162/jocn.2007.19.6.1013
0	23790553	Insulin pen needles: effects of extra-thin wall needle technology on preference, confidence, and other patient ratings	Aronson R, Gibney MA, Oza K, Bérubé J, Kassler-Taub K, Hirsch L.	Clin Ther. 2013 Jul;35(7):923-933.e4. doi: 10.1016/j.clinthera.2013.05.020. Epub 2013 Jun 20.	Clin Ther	2013	10.1016/j.clinthera.2013.05.020
0	22985520	Bilateral temporal cortex transcranial direct current stimulation worsens male performance in a multisensory integration task	Lapenta OM, Fregni F, Oberman LM, Boggio PS.	Neurosci Lett. 2012 Oct 11;527(2):105-9. doi: 10.1016/j.neulet.2012.08.076. Epub 2012 Sep 7.	Neurosci Lett	2012	10.1016/j.neulet.2012.08.076
0	29499287	A randomised double-blind placebo-controlled crossover trial of HUMira (adalimumab) for erosive hand OsteoaRthritis - the HUMOR trial	Aitken D, Laslett LL, Pan F, Haugen IK, Otahal P, Bellamy N, Bird P, Jones G.	Osteoarthritis Cartilage. 2018 Jul;26(7):880-887. doi: 10.1016/j.joca.2018.02.899. Epub 2018 Mar 2.	Osteoarthritis Cartilage	2018	10.1016/j.joca.2018.02.899
0	18704832	To know what it is for, but not how it is: semantic dissociations in a case of visual agnosia	Peru A, Avesani R.	Neurocase. 2008;14(3):249-63. doi: 10.1080/13554790802269968.	Neurocase	2008	10.1080/13554790802269968
0	1364126	[Visual and motor functions in schizophrenic patients]	Del Vecchio S, Gargiulo PA.	Acta Psiquiatr Psicol Am Lat. 1992 Dec;38(4):317-22.	Acta Psiquiatr Psicol Am Lat	1992
0	15502682	Critical issues in the use of muscle testing for the determination of sincerity of effort	Robinson ME, Dannecker EA.	Clin J Pain. 2004 Nov-Dec;20(6):392-8. doi: 10.1097/00002508-200411000-00003.	Clin J Pain	2004	10.1097/00002508-200411000-00003
0	30086408	Sex- and context-dependent effects of oxytocin on social sharing	Ma X, Zhao W, Luo R, Zhou F, Geng Y, Xu L, Gao Z, Zheng X, Becker B, Kendrick KM.	Neuroimage. 2018 Dec;183:62-72. doi: 10.1016/j.neuroimage.2018.08.004. Epub 2018 Aug 4.	Neuroimage	2018	10.1016/j.neuroimage.2018.08.004
0	28104446	Factors associated with fear of falling in community-dwelling older adults with and without diabetes mellitus: Findings from the Frailty in Brazilian Older People Study (FIBRA-BR)	Moreira BS, Sampaio RF, Diz JB, Bastone AC, Ferriolli E, Neri AL, Lourenço RA, Dias RC, Kirkwood RN.	Exp Gerontol. 2017 Mar;89:103-111. doi: 10.1016/j.exger.2017.01.004. Epub 2017 Jan 16.	Exp Gerontol	2017	10.1016/j.exger.2017.01.004
0	2706069	Laterality for visual-spatial processing in two language-trained chimpanzees (Pan troglodytes)	Hopkins WD, Morris RD.	Behav Neurosci. 1989 Apr;103(2):227-34. doi: 10.1037//0735-7044.103.2.227.	Behav Neurosci	1989	10.1037//0735-7044.103.2.227
0	30219472	Visuospatial exploration and art therapy intervention in patients with Parkinson's disease: an exploratory therapeutic protocol	Cucca A, Acosta I, Berberian M, Lemen AC, Rizzo JR, Ghilardi MF, Quartarone A, Feigin AS, Di Rocco A, Biagioni MC.	Complement Ther Med. 2018 Oct;40:70-76. doi: 10.1016/j.ctim.2018.07.011. Epub 2018 Jul 27.	Complement Ther Med	2018	10.1016/j.ctim.2018.07.011
0	26083379	Neural Networks for Mindfulness and Emotion Suppression	Murakami H, Katsunuma R, Oba K, Terasawa Y, Motomura Y, Mishima K, Moriguchi Y.	PLoS One. 2015 Jun 17;10(6):e0128005. doi: 10.1371/journal.pone.0128005. eCollection 2015.	PLoS One	2015	10.1371/journal.pone.0128005
0	1118167	Symposium on sensorineural hearing loss in children: early detection and intervention. The rationale for early identification and intervention	McConnell F, Liff S.	Otolaryngol Clin North Am. 1975 Feb;8(1):77-87.	Otolaryngol Clin North Am	1975
0	16602332	[The origin of informed consent]	Mallardi V.	Acta Otorhinolaryngol Ital. 2005 Oct;25(5):312-27.	Acta Otorhinolaryngol Ital	2005
0	12191460	An electrophysiological study of the effects of orthographic neighborhood size on printed word perception	Holcomb PJ, Grainger J, O'Rourke T.	J Cogn Neurosci. 2002 Aug 15;14(6):938-50. doi: 10.1162/089892902760191153.	J Cogn Neurosci	2002	10.1162/089892902760191153
0	11956941	Movement artefacts and MR BOLD signal increase during different paradigms for mapping the sensorimotor cortex	Hoeller M, Krings T, Reinges MH, Hans FJ, Gilsbach JM, Thron A.	Acta Neurochir (Wien). 2002 Mar;144(3):279-84; discussion 284. doi: 10.1007/s007010200036.	Acta Neurochir (Wien)	2002	10.1007/s007010200036
0	24157558	Symptoms of transient ischemic attack	Kim JS.	Front Neurol Neurosci. 2014;33:82-102. doi: 10.1159/000351905. Epub 2013 Oct 11.	Front Neurol Neurosci	2014	10.1159/000351905
0	14561873	Human hippocampal and parahippocampal activity during visual associative recognition memory for spatial and nonspatial stimulus configurations	Düzel E, Habib R, Rotte M, Guderian S, Tulving E, Heinze HJ.	J Neurosci. 2003 Oct 15;23(28):9439-44. doi: 10.1523/JNEUROSCI.23-28-09439.2003.	J Neurosci	2003	10.1523/JNEUROSCI.23-28-09439.2003
0	10963248	Depression after stroke and lesion location: a systematic review	Carson AJ, MacHale S, Allen K, Lawrie SM, Dennis M, House A, Sharpe M.	Lancet. 2000 Jul 8;356(9224):122-6. doi: 10.1016/S0140-6736(00)02448-X.	Lancet	2000	10.1016/S0140-6736(00)02448-X
0	24190025	Chronic and acute intranasal oxytocin produce divergent social effects in mice	Huang H, Michetti C, Busnelli M, Managò F, Sannino S, Scheggia D, Giancardo L, Sona D, Murino V, Chini B, Scattoni ML, Papaleo F.	Neuropsychopharmacology. 2014 Apr;39(5):1102-14. doi: 10.1038/npp.2013.310. Epub 2013 Nov 4.	Neuropsychopharmacology	2014	10.1038/npp.2013.310
0	9879853	Parietal motor syndrome: a clinical description in 32 patients in the acute phase of pure parietal strokes studied prospectively	Ghika J, Ghika-Schmid F, Bogousslasvky J.	Clin Neurol Neurosurg. 1998 Dec;100(4):271-82. doi: 10.1016/s0303-8467(98)00054-7.	Clin Neurol Neurosurg	1998	10.1016/s0303-8467(98)00054-7
0	33357384	Neural circuitry for stimulus selection in the zebrafish visual system	Fernandes AM, Mearns DS, Donovan JC, Larsch J, Helmbrecht TO, Kölsch Y, Laurell E, Kawakami K, Dal Maschio M, Baier H.	Neuron. 2021 Mar 3;109(5):805-822.e6. doi: 10.1016/j.neuron.2020.12.002. Epub 2020 Dec 22.	Neuron	2021	10.1016/j.neuron.2020.12.002
0	11388134	Integrating cognitive psychology, neurology and neuroimaging	Parsons LM.	Acta Psychol (Amst). 2001 Apr;107(1-3):155-81. doi: 10.1016/s0001-6918(01)00023-3.	Acta Psychol (Amst)	2001	10.1016/s0001-6918(01)00023-3
0	6768307	Origin of bipedalism	Prost JH.	Am J Phys Anthropol. 1980 Feb;52(2):175-89. doi: 10.1002/ajpa.1330520204.	Am J Phys Anthropol	1980	10.1002/ajpa.1330520204
0	27393370	Behavior, neuropsychology and fMRI	Bennett MR, Hatton S, Hermens DF, Lagopoulos J.	Prog Neurobiol. 2016 Oct-Nov;145-146:1-25. doi: 10.1016/j.pneurobio.2016.07.001. Epub 2016 Jul 5.	Prog Neurobiol	2016	10.1016/j.pneurobio.2016.07.001
0	8515824	Effects of oxazepam and an extract of kava roots (Piper methysticum) on event-related potentials in a word recognition task	Münte TF, Heinze HJ, Matzke M, Steitz J.	Neuropsychobiology. 1993;27(1):46-53. doi: 10.1159/000118952.	Neuropsychobiology	1993	10.1159/000118952
0	19443924	Sign language spotting with a threshold model based on conditional random fields	Yang HD, Sclaroff S, Lee SW.	IEEE Trans Pattern Anal Mach Intell. 2009 Jul;31(7):1264-77. doi: 10.1109/TPAMI.2008.172.	IEEE Trans Pattern Anal Mach Intell	2009	10.1109/TPAMI.2008.172
0	8024533	Analysis of behavioral and hippocampal variation in congenic albino and pigmented BALB mice	Lassalle JM, Halley H, Roullet P.	Behav Genet. 1994 Mar;24(2):161-9. doi: 10.1007/BF01067820.	Behav Genet	1994	10.1007/BF01067820
0	32551798	Effects of Mindfulness-Based Intervention on the Treatment of Problematic Eating Behaviors: A Systematic Review	Yu J, Song P, Zhang Y, Wei Z.	J Altern Complement Med. 2020 Aug;26(8):666-679. doi: 10.1089/acm.2019.0163. Epub 2020 Jun 17.	J Altern Complement Med	2020	10.1089/acm.2019.0163
0	31476169	A New Prospective, Home-Based Monitoring of Motor Symptoms in Parkinson's Disease	Ratti PL, Faraci F, Hackethal S, Mascheroni A, Ferlito C, Caverzasio S, Amato N, Choe EK, Luo Y, Nunes-Ferreira PE, Galati S, Puiatti A, Kaelin-Lang A.	J Parkinsons Dis. 2019;9(4):803-809. doi: 10.3233/JPD-191662.	J Parkinsons Dis	2019	10.3233/JPD-191662
0	25457191	The long-term outcome of displaced mid-third clavicle fractures on scapular and shoulder function: variations between immediate surgery, delayed surgery, and nonsurgical management	George DM, McKay BP, Jaarsma RL.	J Shoulder Elbow Surg. 2015 May;24(5):669-76. doi: 10.1016/j.jse.2014.09.037. Epub 2014 Nov 18.	J Shoulder Elbow Surg	2015	10.1016/j.jse.2014.09.037
0	17933021	A model of grid cells involving extra hippocampal path integration, and the hippocampal loop	Gaussier P, Banquet JP, Sargolini F, Giovannangeli C, Save E, Poucet B.	J Integr Neurosci. 2007 Sep;6(3):447-76. doi: 10.1142/s021963520700160x.	J Integr Neurosci	2007	10.1142/s021963520700160x
0	17944958	Migraine aura and related phenomena: beyond scotomata and scintillations	Vincent MB, Hadjikhani N.	Cephalalgia. 2007 Dec;27(12):1368-77. doi: 10.1111/j.1468-2982.2007.01388.x. Epub 2007 Oct 18.	Cephalalgia	2007	10.1111/j.1468-2982.2007.01388.x
0	25583572	Target-context unitization effect on the familiarity-related FN400: a face recognition exclusion task	Guillaume F, Etienne Y.	Int J Psychophysiol. 2015 Mar;95(3):345-54. doi: 10.1016/j.ijpsycho.2015.01.004. Epub 2015 Jan 10.	Int J Psychophysiol	2015	10.1016/j.ijpsycho.2015.01.004
0	15794590	A very low level of magnetic field exposure does not affect a participant's mental fatigue and stress as much as VDT work	Ishihara I, Ikushima M, Horikawa J, Haraga M, Kawamoto R, Murase C, Tashiro T, Tsutsui Y, Kawashima M, Kasai H, Yamazaki S, Majima Y, Kurokawa Y.	J UOEH. 2005 Mar 1;27(1):25-40. doi: 10.7888/juoeh.27.25.	J UOEH	2005	10.7888/juoeh.27.25
0	16597719	Activity in the lateral intraparietal area predicts the goal and latency of saccades in a free-viewing visual search task	Ipata AE, Gee AL, Goldberg ME, Bisley JW.	J Neurosci. 2006 Apr 5;26(14):3656-61. doi: 10.1523/JNEUROSCI.5074-05.2006.	J Neurosci	2006	10.1523/JNEUROSCI.5074-05.2006
0	31759319	How influenceable is our metamemory for pictorial material? The impact of framing and emotionality on metamemory judgments	Schmoeger M, Deckert M, Loos E, Willinger U.	Cognition. 2020 Feb;195:104112. doi: 10.1016/j.cognition.2019.104112. Epub 2019 Nov 20.	Cognition	2020	10.1016/j.cognition.2019.104112
0	12880790	Sensing the invisible: differential sensitivity of visual cortex and amygdala to traumatic context	Hendler T, Rotshtein P, Yeshurun Y, Weizmann T, Kahn I, Ben-Bashat D, Malach R, Bleich A.	Neuroimage. 2003 Jul;19(3):587-600. doi: 10.1016/s1053-8119(03)00141-1.	Neuroimage	2003	10.1016/s1053-8119(03)00141-1
0	28677233	Patient involvement in reducing errors during X-ray imaging in an orthopedic outpatient clinic	Kim JY, Jung MG, Kwon MH, Noh SO, Kim HJ.	J Eval Clin Pract. 2017 Dec;23(6):1227-1231. doi: 10.1111/jep.12764. Epub 2017 Jul 5.	J Eval Clin Pract	2017	10.1111/jep.12764
0	28434642	[Late life depression or prodromal Alzheimer's disease: Which tools for the differential diagnosis?]	Gasser AI, Salamin V, Zumbach S.	Encephale. 2018 Feb;44(1):52-58. doi: 10.1016/j.encep.2017.03.002. Epub 2017 Apr 20.	Encephale	2018	10.1016/j.encep.2017.03.002
0	22662393	A comparison of paper-and-pencil and computerized forms of Line Orientation and Enhanced Cued Recall Tests	Aşkar P, Altun A, Cangöz B, Cevik V, Kaya G, Türksoy H.	Psychol Rep. 2012 Apr;110(2):383-96. doi: 10.2466/03.22.PR0.110.2.383-396.	Psychol Rep	2012	10.2466/03.22.PR0.110.2.383-396
0	30113524	Predictors of Dropout in Exercise Trials in Older Adults: The Generation 100 Study	Viken H, Reitlo LS, Zisko N, Nauman J, Aspvik NP, Ingebrigtsen JE, Wisløff U, Stensvold D.	Med Sci Sports Exerc. 2019 Jan;51(1):49-55. doi: 10.1249/MSS.0000000000001742.	Med Sci Sports Exerc	2019	10.1249/MSS.0000000000001742
0	33499802	Distance-based functional criticality in the human brain: intelligence and emotional intelligence	Jiang L, Qiao K, Li C.	BMC Bioinformatics. 2021 Jan 26;22(1):32. doi: 10.1186/s12859-021-03973-4.	BMC Bioinformatics	2021	10.1186/s12859-021-03973-4
0	15324293	The search for common ground: Part II. Nonlinguistic performance by linguistically diverse learners	Kohnert K, Windsor J.	J Speech Lang Hear Res. 2004 Aug;47(4):891-903. doi: 10.1044/1092-4388(2004/066).	J Speech Lang Hear Res	2004	10.1044/1092-4388(2004/066)
0	10439588	Differential association of HIV-related neuropsychological impairment with semantic versus repetition priming	Jasiukaitis P, Fein G.	J Int Neuropsychol Soc. 1999 Jul;5(5):434-41. doi: 10.1017/s1355617799555057.	J Int Neuropsychol Soc	1999	10.1017/s1355617799555057
0	17605816	Expert agreement confirms that negative changes in hand and foot radiographs are a surrogate for repair in patients with rheumatoid arthritis	van der Heijde D, Landewé R, Boonen A, Einstein S, Herborn G, Rau R, Wassenberg S, Weissman BN, Winalski CS, Sharp JT.	Arthritis Res Ther. 2007;9(4):R62. doi: 10.1186/ar2220.	Arthritis Res Ther	2007	10.1186/ar2220
0	25089701	Does consolidation of visuospatial sequence knowledge depend on eye movements?	Coomans D, Vandenbossche J, Homblé K, Van den Bussche E, Soetens E, Deroost N.	PLoS One. 2014 Aug 4;9(8):e103421. doi: 10.1371/journal.pone.0103421. eCollection 2014.	PLoS One	2014	10.1371/journal.pone.0103421
0	27365475	Effects of depression and inflammatory factors on chronic conditions of the wrist	Tatebe M, Iwatsuki K, Hirata H, Oguchi T, Tanaka K, Urata S.	Bone Joint J. 2016 Jul;98-B(7):961-8. doi: 10.1302/0301-620X.98B7.37152.	Bone Joint J	2016	10.1302/0301-620X.98B7.37152
0	25661850	Neural correlates of negative emotion processing in bipolar disorder	Sepede G, De Berardis D, Campanella D, Perrucci MG, Ferretti A, Salerno RM, Di Giannantonio M, Romani GL, Gambi F.	Prog Neuropsychopharmacol Biol Psychiatry. 2015 Jul 3;60:1-10. doi: 10.1016/j.pnpbp.2015.01.016. Epub 2015 Feb 7.	Prog Neuropsychopharmacol Biol Psychiatry	2015	10.1016/j.pnpbp.2015.01.016
0	28294484	Interactive audience response systems in oral and maxillofacial radiology undergraduate lectures	de Oliveira-Santos C, Tirapelli C, Rodrigues CT, Domaneschi C, Caldeira Monteiro SA.	Eur J Dent Educ. 2018 Feb;22(1):e63-e69. doi: 10.1111/eje.12258. Epub 2017 Mar 15.	Eur J Dent Educ	2018	10.1111/eje.12258
0	25676676	Anatomical and psychometric relationships of behavioral neglect in daily living	Rousseaux M, Allart E, Bernati T, Saj A.	Neuropsychologia. 2015 Apr;70:64-70. doi: 10.1016/j.neuropsychologia.2015.02.011. Epub 2015 Feb 10.	Neuropsychologia	2015	10.1016/j.neuropsychologia.2015.02.011
0	8072936	The role of environment and management on leg abnormalities in meat-type fowl	Hester PY.	Poult Sci. 1994 Jun;73(6):904-15. doi: 10.3382/ps.0730904.	Poult Sci	1994	10.3382/ps.0730904
0	31677908	The Impact of Obesity and Smoking on Outcomes After Volar Plate Fixation of Distal Radius Fractures	Hall MJ, Ostergaard PJ, Dowlatshahi AS, Harper CM, Earp BE, Rozental TD.	J Hand Surg Am. 2019 Dec;44(12):1037-1049. doi: 10.1016/j.jhsa.2019.08.017. Epub 2019 Oct 31.	J Hand Surg Am	2019	10.1016/j.jhsa.2019.08.017
0	23672744	A survey of patients with haemophilia to understand how they track product used at home	Sholapur NS, Barty R, Wang G, Almonte T, Heddle NM.	Haemophilia. 2013 Sep;19(5):e289-95. doi: 10.1111/hae.12170. Epub 2013 May 15.	Haemophilia	2013	10.1111/hae.12170
0	17534651	DWT-CEM: an algorithm for scale-temporal clustering in fMRI	Sato JR, Fujita A, Amaro E Jr, Miranda JM, Morettin PA, Brammer MJ.	Biol Cybern. 2007 Jul;97(1):33-45. doi: 10.1007/s00422-007-0154-4. Epub 2007 May 30.	Biol Cybern	2007	10.1007/s00422-007-0154-4
0	7565829	Reliance on advance information and movement sequencing in Huntington's disease	Georgiou N, Bradshaw JL, Phillips JG, Chiu E, Bradshaw JA.	Mov Disord. 1995 Jul;10(4):472-81. doi: 10.1002/mds.870100412.	Mov Disord	1995	10.1002/mds.870100412
0	28352184	Aerobic fitness is associated with low cardiovascular disease risk: the impact of lifestyle on early risk factors for atherosclerosis in young healthy Swedish individuals - the Lifestyle, Biomarker, and Atherosclerosis study	Fernström M, Fernberg U, Eliason G, Hurtig-Wennlöf A.	Vasc Health Risk Manag. 2017 Mar 15;13:91-99. doi: 10.2147/VHRM.S125966. eCollection 2017.	Vasc Health Risk Manag	2017	10.2147/VHRM.S125966
0	27787898	Role of a heterotrimeric G-protein, Gi2, in the corticogenesis: possible involvement in periventricular nodular heterotopia and intellectual disability	Hamada N, Negishi Y, Mizuno M, Miya F, Hattori A, Okamoto N, Kato M, Tsunoda T, Yamasaki M, Kanemura Y, Kosaki K, Tabata H, Saitoh S, Nagata KI.	J Neurochem. 2017 Jan;140(1):82-95. doi: 10.1111/jnc.13878. Epub 2016 Nov 29.	J Neurochem	2017	10.1111/jnc.13878
0	27692501	Sexual chemoecology of mosquitoes (Diptera, Culicidae): Current knowledge and implications for vector control programs	Vaníčková L, Canale A, Benelli G.	Parasitol Int. 2017 Apr;66(2):190-195. doi: 10.1016/j.parint.2016.09.010. Epub 2016 Sep 28.	Parasitol Int	2017	10.1016/j.parint.2016.09.010
0	17675916	[Present contribution of neurosciences to a new clinical reading of obsessive-compulsive disorder]	Aouizerate B, Rotgé JY, Bioulac B, Tignol J.	Encephale. 2007 Mar-Apr;33(2):203-10. doi: 10.1016/s0013-7006(07)91551-1.	Encephale	2007	10.1016/s0013-7006(07)91551-1
0	9847666	[A case of pure agraphia due to left parietal lobe infarction]	Yaguchi H, Bando M, Kubo T, Ohi M, Suzuki K.	Rinsho Shinkeigaku. 1998 Jun;38(6):499-505.	Rinsho Shinkeigaku	1998
0	22580994	Touchless gesture user interface for interactive image visualization in urological surgery	Ruppert GC, Reis LO, Amorim PH, de Moraes TF, da Silva JV.	World J Urol. 2012 Oct;30(5):687-91. doi: 10.1007/s00345-012-0879-0. Epub 2012 May 12.	World J Urol	2012	10.1007/s00345-012-0879-0
0	19626502	Adjustment to a complex visuo-motor transformation at early and late working age	Heuer H, Hegele M.	Ergonomics. 2009 Sep;52(9):1039-54. doi: 10.1080/00140130902912795.	Ergonomics	2009	10.1080/00140130902912795
0	11832233	Topographical layout of hand, eye, calculation, and language-related areas in the human parietal lobe	Simon O, Mangin JF, Cohen L, Le Bihan D, Dehaene S.	Neuron. 2002 Jan 31;33(3):475-87. doi: 10.1016/s0896-6273(02)00575-5.	Neuron	2002	10.1016/s0896-6273(02)00575-5
0	30232948	Core psychopathology of treatment-seeking patients with binge-eating disorder: a network analysis investigation	Wang SB, Jones PJ, Dreier M, Elliott H, Grilo CM.	Psychol Med. 2019 Aug;49(11):1923-1928. doi: 10.1017/S0033291718002702. Epub 2018 Sep 20.	Psychol Med	2019	10.1017/S0033291718002702
0	18727764	Nursing recruitment: relationship between perceived employer image and nursing employees' recommendations	Van Hoye G.	J Adv Nurs. 2008 Aug;63(4):366-75. doi: 10.1111/j.1365-2648.2008.04710.x.	J Adv Nurs	2008	10.1111/j.1365-2648.2008.04710.x
0	28585056	Time course of syllabic and sub-syllabic processing in Mandarin word production: Evidence from the picture-word interference paradigm	Wang J, Wong AW, Chen HC.	Psychon Bull Rev. 2018 Jun;25(3):1147-1152. doi: 10.3758/s13423-017-1325-5.	Psychon Bull Rev	2018	10.3758/s13423-017-1325-5
0	16321171	Dissociation between perceptual processing and priming in long-term lorazepam users	Giersch A, Vidailhet P.	Int J Neuropsychopharmacol. 2006 Dec;9(6):695-704. doi: 10.1017/S1461145705006322. Epub 2005 Dec 2.	Int J Neuropsychopharmacol	2006	10.1017/S1461145705006322
0	19945471	Neural long-term effects of emotion regulation on episodic memory processes	Erk S, von Kalckreuth A, Walter H.	Neuropsychologia. 2010 Mar;48(4):989-96. doi: 10.1016/j.neuropsychologia.2009.11.022. Epub 2009 Nov 27.	Neuropsychologia	2010	10.1016/j.neuropsychologia.2009.11.022
0	16472394	The Shoulder Pain and Disability Index demonstrates factor, construct and longitudinal validity	MacDermid JC, Solomon P, Prkachin K.	BMC Musculoskelet Disord. 2006 Feb 10;7:12. doi: 10.1186/1471-2474-7-12.	BMC Musculoskelet Disord	2006	10.1186/1471-2474-7-12
0	19173228	Neural bases of autobiographical support for episodic recollection of faces	Trinkler I, King JA, Doeller CF, Rugg MD, Burgess N.	Hippocampus. 2009 Aug;19(8):718-30. doi: 10.1002/hipo.20556.	Hippocampus	2009	10.1002/hipo.20556
0	17116031	Face memory in MRI-positive and MRI-negative temporal lobe epilepsy	Bengner T, Malina T, Lindenau M, Voges B, Goebell E, Stodieck S.	Epilepsia. 2006 Nov;47(11):1904-14. doi: 10.1111/j.1528-1167.2006.00811.x.	Epilepsia	2006	10.1111/j.1528-1167.2006.00811.x
0	26806711	Factors affecting physicians' use of a dedicated overview interface in an electronic health record: The importance of standard information and standard documentation	Jensen LG, Bossen C.	Int J Med Inform. 2016 Mar;87:44-53. doi: 10.1016/j.ijmedinf.2015.12.009. Epub 2015 Dec 17.	Int J Med Inform	2016	10.1016/j.ijmedinf.2015.12.009
0	17318099	[A novel mutation of the OPA1 gene responsible for isolated autosomal dominant optic atrophy in two brothers]	Macarez R, Amati-Bonneau P, Burelle X, Vanimschoot M, Dot C, Ocamica P, Kovalski JL, May F.	J Fr Ophtalmol. 2007 Feb;30(2):161-4. doi: 10.1016/s0181-5512(07)89567-2.	J Fr Ophtalmol	2007	10.1016/s0181-5512(07)89567-2
0	29244845	Diet and stable isotope analyses reveal the feeding ecology of the orangeback squid Sthenoteuthis pteropus (Steenstrup 1855) (Mollusca, Ommastrephidae) in the eastern tropical Atlantic	Merten V, Christiansen B, Javidpour J, Piatkowski U, Puebla O, Gasca R, Hoving HT.	PLoS One. 2017 Dec 15;12(12):e0189691. doi: 10.1371/journal.pone.0189691. eCollection 2017.	PLoS One	2017	10.1371/journal.pone.0189691
0	1511278	Behavioral modulation of sensory responses of primate putamen neurons	Kimura M.	Brain Res. 1992 Apr 24;578(1-2):204-14. doi: 10.1016/0006-8993(92)90249-9.	Brain Res	1992	10.1016/0006-8993(92)90249-9
0	19448506	Should WOC nurses measure health-related quality of life in patients undergoing intestinal ostomy surgery?	Pittman J, Kozell K, Gray M.	J Wound Ostomy Continence Nurs. 2009 May-Jun;36(3):254-65. doi: 10.1097/WON.0b013e3181a39347.	J Wound Ostomy Continence Nurs	2009	10.1097/WON.0b013e3181a39347
0	8734048	The effects of visual cortex lesions on the perception of rotated shapes	Walsh V, Butler SR.	Behav Brain Res. 1996 Apr;76(1-2):127-42. doi: 10.1016/0166-4328(95)00191-3.	Behav Brain Res	1996	10.1016/0166-4328(95)00191-3
0	15485713	Functional MRI comparison between reading ideographic and phonographic scripts of one language	Lee KM.	Brain Lang. 2004 Nov;91(2):245-51. doi: 10.1016/j.bandl.2004.03.004.	Brain Lang	2004	10.1016/j.bandl.2004.03.004
0	11525338	Anterior medial temporal lobe activation during attempted retrieval of encoded visuospatial scenes: an event-related fMRI study	Rombouts SA, Barkhof F, Witter MP, Machielsen WC, Scheltens P.	Neuroimage. 2001 Jul;14(1 Pt 1):67-76. doi: 10.1006/nimg.2001.0799.	Neuroimage	2001	10.1006/nimg.2001.0799
0	9055623	Perception of the Ponzo illusion by rhesus monkeys, chimpanzees, and humans: similarity and difference in the three primate species	Fujita K.	Percept Psychophys. 1997 Feb;59(2):284-92. doi: 10.3758/bf03211896.	Percept Psychophys	1997	10.3758/bf03211896
0	15795056	Therapeutic agents for the treatment of cognitive dysfunction syndrome in senior dogs	Landsberg G.	Prog Neuropsychopharmacol Biol Psychiatry. 2005 Mar;29(3):471-9. doi: 10.1016/j.pnpbp.2004.12.012.	Prog Neuropsychopharmacol Biol Psychiatry	2005	10.1016/j.pnpbp.2004.12.012
0	22174850	Decoding sequence learning from single-trial intracranial EEG in humans	De Lucia M, Constantinescu I, Sterpenich V, Pourtois G, Seeck M, Schwartz S.	PLoS One. 2011;6(12):e28630. doi: 10.1371/journal.pone.0028630. Epub 2011 Dec 9.	PLoS One	2011	10.1371/journal.pone.0028630
0	22560044	Potentiated amygdala response to repeated emotional pictures in borderline personality disorder	Hazlett EA, Zhang J, New AS, Zelmanova Y, Goldstein KE, Haznedar MM, Meyerson D, Goodman M, Siever LJ, Chu KW.	Biol Psychiatry. 2012 Sep 15;72(6):448-56. doi: 10.1016/j.biopsych.2012.03.027. Epub 2012 May 4.	Biol Psychiatry	2012	10.1016/j.biopsych.2012.03.027
0	12167259	Searching with unilateral neglect	Pavlovskaya M, Ring H, Groswasser Z, Hochstein S.	J Cogn Neurosci. 2002 Jul 1;14(5):745-56. doi: 10.1162/08989290260138645.	J Cogn Neurosci	2002	10.1162/08989290260138645
0	27115141	[Medicolegal aspects of child abuse]	Hofer P, Brandau LM, Mützel E.	Radiologe. 2016 May;56(5):432-7. doi: 10.1007/s00117-016-0101-2.	Radiologe	2016	10.1007/s00117-016-0101-2
0	3447636	Visual search and spatial attention: ERPs in focussed and divided attention conditions	Wijers AA, Okita T, Mulder G, Mulder LJ, Lorist MM, Poiesz R, Scheffers MK.	Biol Psychol. 1987 Aug;25(1):33-60. doi: 10.1016/0301-0511(87)90066-4.	Biol Psychol	1987	10.1016/0301-0511(87)90066-4
0	23218121	Comparison of the performance of four different tools in diagnosing disease-associated anorexia and their relationship with nutritional, functional and clinical outcome measures in hospitalized patients	Arezzo di Trifiletti A, Misino P, Giannantoni P, Giannantoni B, Cascino A, Fazi L, Rossi Fanelli F, Laviano A.	Clin Nutr. 2013 Aug;32(4):527-32. doi: 10.1016/j.clnu.2012.11.011. Epub 2012 Nov 20.	Clin Nutr	2013	10.1016/j.clnu.2012.11.011
0	26117812	Neurobiological Phenotypes of Familial Chronic Pain in Adolescence: A Pilot fMRI Study	Cservenka A, Stein H, Wilson AC, Nagel BJ.	J Pain. 2015 Sep;16(9):913-25. doi: 10.1016/j.jpain.2015.05.013. Epub 2015 Jun 25.	J Pain	2015	10.1016/j.jpain.2015.05.013
0	30350749	What occupational and physical therapists know about farmers' health	Hildebrand MW, Brinkley J, Timmons S, Mendez F.	J Agromedicine. 2019 Jan;24(1):64-73. doi: 10.1080/1059924X.2018.1538917. Epub 2018 Nov 8.	J Agromedicine	2019	10.1080/1059924X.2018.1538917
0	30059154	Experimental and methodological factors affecting test-retest reliability of amygdala BOLD responses	Lois G, Kirsch P, Sandner M, Plichta MM, Wessa M.	Psychophysiology. 2018 Dec;55(12):e13220. doi: 10.1111/psyp.13220. Epub 2018 Jul 30.	Psychophysiology	2018	10.1111/psyp.13220
0	29264681	Spatiotemporal Phase Synchronization in Adaptive Reconfiguration from Action Observation Network to Mentalizing Network for Understanding Other's Action Intention	Zhang L, Gan JQ, Zheng W, Wang H.	Brain Topogr. 2018 May;31(3):447-467. doi: 10.1007/s10548-017-0614-7. Epub 2017 Dec 20.	Brain Topogr	2018	10.1007/s10548-017-0614-7
0	1561120	[Early detection of morphologic-functional changes in the airways using a simple method of inhalation scintigraphy]	van de Flierdt E, Bauer R, Laubenbacher C, Didic M, Langhammer HR, Pabst HW.	Nuklearmedizin. 1992 Feb;31(1):7-15.	Nuklearmedizin	1992
0	16688753	Ectrodactyly with aplasia of long bones (OMIM; 119100) in a large inbred Arab family with an apparent autosomal dominant inheritance and reduced penetrance: clinical and genetic analysis	Naveed M, Al-Ali MT, Murthy SK, Al-Hajali S, Al-Khaja N, Deutsch S, Bottani A, Antonarakis SE, Nath SK, Radhakrishna U.	Am J Med Genet A. 2006 Jul 1;140(13):1440-6. doi: 10.1002/ajmg.a.31239.	Am J Med Genet A	2006	10.1002/ajmg.a.31239
0	7817727	Maternal health care program and markers for late fetal death	Walles B, Tydén T, Herbst A, Ljungblad U, Rydhstrøm H.	Acta Obstet Gynecol Scand. 1994 Nov;73(10):773-8. doi: 10.3109/00016349409072503.	Acta Obstet Gynecol Scand	1994	10.3109/00016349409072503
0	19474394	Short-term memory (STM) constraints in children with specific language impairment (SLI): are there differences between receptive and expressive SLI?	Nickisch A, von Kries R.	J Speech Lang Hear Res. 2009 Jun;52(3):578-95. doi: 10.1044/1092-4388(2008/07-0150).	J Speech Lang Hear Res	2009	10.1044/1092-4388(2008/07-0150)
0	32457164	Imperfect transparency and camouflage in glass frogs	Barnett JB, Michalis C, Anderson HM, McEwen BL, Yeager J, Pruitt JN, Scott-Samuel NE, Cuthill IC.	Proc Natl Acad Sci U S A. 2020 Jun 9;117(23):12885-12890. doi: 10.1073/pnas.1919417117. Epub 2020 May 26.	Proc Natl Acad Sci U S A	2020	10.1073/pnas.1919417117
0	24478376	Autonomous encoding of irrelevant goals and outcomes by prefrontal cortex neurons	Genovesio A, Tsujimoto S, Navarra G, Falcone R, Wise SP.	J Neurosci. 2014 Jan 29;34(5):1970-8. doi: 10.1523/JNEUROSCI.3228-13.2014.	J Neurosci	2014	10.1523/JNEUROSCI.3228-13.2014
0	15505972	Neural basis of spontaneous thought processes	Christoff K, Ream JM, Gabrieli JD.	Cortex. 2004 Sep-Dec;40(4-5):623-30. doi: 10.1016/s0010-9452(08)70158-8.	Cortex	2004	10.1016/s0010-9452(08)70158-8
0	31689573	Type 2 diabetes can undermine driving performance of middle-aged male drivers through its deterioration of perceptual and cognitive functions	Ma S, Zhang J, Zeng X, Wu C, Zhao G, Lv C, Sun X.	Accid Anal Prev. 2020 Jan;134:105334. doi: 10.1016/j.aap.2019.105334. Epub 2019 Nov 2.	Accid Anal Prev	2020	10.1016/j.aap.2019.105334
0	9120552	Response properties of pretectal omnidirectional pause neurons in the behaving primate	Mustari MJ, Fuchs AF, Pong M.	J Neurophysiol. 1997 Jan;77(1):116-25. doi: 10.1152/jn.1997.77.1.116.	J Neurophysiol	1997	10.1152/jn.1997.77.1.116
0	15716399	Language-related activations in the left prefrontal regions are differentially modulated by age, proficiency, and task demands	Tatsuno Y, Sakai KL.	J Neurosci. 2005 Feb 16;25(7):1637-44. doi: 10.1523/JNEUROSCI.3978-04.2005.	J Neurosci	2005	10.1523/JNEUROSCI.3978-04.2005
0	14514494	Neural correlates of episodic encoding and recognition of words in unmedicated patients during an acute episode of schizophrenia: a functional MRI study	Hofer A, Weiss EM, Golaszewski SM, Siedentopf CM, Brinkhoff C, Kremser C, Felber S, Fleischhacker WW.	Am J Psychiatry. 2003 Oct;160(10):1802-8. doi: 10.1176/appi.ajp.160.10.1802.	Am J Psychiatry	2003	10.1176/appi.ajp.160.10.1802
0	16231317	Dietary and lifestyle determinants of mammographic breast density. A longitudinal study in a Mediterranean population	Masala G, Ambrogetti D, Assedi M, Giorgi D, Del Turco MR, Palli D.	Int J Cancer. 2006 Apr 1;118(7):1782-9. doi: 10.1002/ijc.21558.	Int J Cancer	2006	10.1002/ijc.21558
0	2107712	MR signal abnormalities in memory disorder and dementia	Bowen BC, Barker WW, Loewenstein DA, Sheldon J, Duara R.	AJNR Am J Neuroradiol. 1990 Mar-Apr;11(2):283-90.	AJNR Am J Neuroradiol	1990
0	24858420	The more you ignore me the closer I get: An ERP study of evaluative priming	Gibbons H, Bachmann O, Stahl J.	Cogn Affect Behav Neurosci. 2014 Dec;14(4):1467-84. doi: 10.3758/s13415-014-0289-4.	Cogn Affect Behav Neurosci	2014	10.3758/s13415-014-0289-4
0	27529648	Behavioral impulsivity mediates the relationship between decreased frontal gray matter volume and harmful alcohol drinking: A voxel-based morphometry study	Gröpper S, Spengler S, Stuke H, Gawron CK, Parnack J, Gutwinski S, Wiers CE, Bermpohl F.	J Psychiatr Res. 2016 Dec;83:16-23. doi: 10.1016/j.jpsychires.2016.08.006. Epub 2016 Aug 7.	J Psychiatr Res	2016	10.1016/j.jpsychires.2016.08.006
0	19086201	Nouns and verbs in the brain: grammatical class and task specific effects as revealed by fMRI	Berlingeri M, Crepaldi D, Roberti R, Scialfa G, Luzzatti C, Paulesu E.	Cogn Neuropsychol. 2008 Jun;25(4):528-58. doi: 10.1080/02643290701674943.	Cogn Neuropsychol	2008	10.1080/02643290701674943
0	24189487	The biology of Nociceptin/Orphanin FQ (N/OFQ) related to obesity, stress, anxiety, mood, and drug dependence	Witkin JM, Statnick MA, Rorick-Kehn LM, Pintar JE, Ansonoff M, Chen Y, Tucker RC, Ciccocioppo R.	Pharmacol Ther. 2014 Mar;141(3):283-99. doi: 10.1016/j.pharmthera.2013.10.011. Epub 2013 Nov 1.	Pharmacol Ther	2014	10.1016/j.pharmthera.2013.10.011
0	20608864	Neuronal population decoding explains the change in signal detection sensitivity caused by task-irrelevant perceptual bias	Tajima S, Takemura H, Murakami I, Okada M.	Neural Comput. 2010 Oct;22(10):2586-614. doi: 10.1162/NECO_a_00019.	Neural Comput	2010	10.1162/NECO_a_00019
0	30457918	Visual Simultaneity Judgments Activate a Bilateral Frontoparietal Timing System	Hanayik T, Yourganov G, Newman-Norlund R, Gibson M, Rorden C.	J Cogn Neurosci. 2019 Mar;31(3):431-441. doi: 10.1162/jocn_a_01357. Epub 2018 Nov 20.	J Cogn Neurosci	2019	10.1162/jocn_a_01357
0	29685482	Patient acceptable symptom state and minimal clinically important difference for patient-reported outcomes in systemic sclerosis: A secondary analysis of a randomized controlled trial comparing personalized physical therapy to usual care	Daste C, Rannou F, Mouthon L, Sanchez K, Roren A, Tiffreau V, Hachulla É, Thoumie P, Cabane J, Chatelus E, Sibilia J, Poiraudeau S, Nguyen C.	Semin Arthritis Rheum. 2019 Feb;48(4):694-700. doi: 10.1016/j.semarthrit.2018.03.013. Epub 2018 Mar 27.	Semin Arthritis Rheum	2019	10.1016/j.semarthrit.2018.03.013
0	18471837	Top-down and bottom-up attention to memory: a hypothesis (AtoM) on the role of the posterior parietal cortex in memory retrieval	Ciaramelli E, Grady CL, Moscovitch M.	Neuropsychologia. 2008;46(7):1828-51. doi: 10.1016/j.neuropsychologia.2008.03.022. Epub 2008 Apr 8.	Neuropsychologia	2008	10.1016/j.neuropsychologia.2008.03.022
0	18095789	Dissociable roles of the superior temporal sulcus and the intraparietal sulcus in joint attention: a functional magnetic resonance imaging study	Materna S, Dicke PW, Thier P.	J Cogn Neurosci. 2008 Jan;20(1):108-19. doi: 10.1162/jocn.2008.20.1.108.	J Cogn Neurosci	2008	10.1162/jocn.2008.20.1.108
0	11259215	Visual performance and recovery in recently detoxified alcoholics	Wegner AJ, Günthner A, Fahle M.	Alcohol Alcohol. 2001 Mar-Apr;36(2):171-9. doi: 10.1093/alcalc/36.2.171.	Alcohol Alcohol	2001	10.1093/alcalc/36.2.171
0	20583181	Terminal osseous dysplasia with pigmentary defects (TODPD): Follow-up of the first reported family, characterization of the radiological phenotype, and refinement of the linkage region	Brunetti-Pierri N, Lachman R, Lee K, Leal SM, Piccolo P, Van Den Veyver IB, Bacino CA.	Am J Med Genet A. 2010 Jul;152A(7):1825-31. doi: 10.1002/ajmg.a.33470.	Am J Med Genet A	2010	10.1002/ajmg.a.33470
0	14504417	Effects of scopolamine on matching to sample paradigm and related tests in human subjects	Koller G, Satzger W, Adam M, Wagner M, Kathmann N, Soyka M, Engel R.	Neuropsychobiology. 2003;48(2):87-94. doi: 10.1159/000072883.	Neuropsychobiology	2003	10.1159/000072883
0	2309056	[Callosal disconnection syndrome caused by left hemisphere infarction]	Habib M, Ceccaldi M, Poncet M.	Rev Neurol (Paris). 1990;146(1):19-24.	Rev Neurol (Paris)	1990
0	29866723	Access to water and sanitation among people with disabilities: results from cross-sectional surveys in Bangladesh, Cameroon, India and Malawi	Mactaggart I, Schmidt WP, Bostoen K, Chunga J, Danquah L, Halder AK, Parveen Jolly S, Polack S, Rahman M, Snel M, Kuper H, Biran A.	BMJ Open. 2018 Jun 4;8(6):e020077. doi: 10.1136/bmjopen-2017-020077.	BMJ Open	2018	10.1136/bmjopen-2017-020077
0	29040967	Improvement and Aggravation of Spontaneous Unruptured Vertebral Artery Dissection	Shibahara T, Yasaka M, Wakugawa Y, Maeda K, Uwatoko T, Kuwashiro T, Lip GYH, Okada Y.	Cerebrovasc Dis Extra. 2017;7(3):153-164. doi: 10.1159/000481442. Epub 2017 Oct 17.	Cerebrovasc Dis Extra	2017	10.1159/000481442
0	27328861	Loneliness in late-life depression: structural and functional connectivity during affective processing	Wong NM, Liu HL, Lin C, Huang CM, Wai YY, Lee SH, Lee TM.	Psychol Med. 2016 Sep;46(12):2485-99. doi: 10.1017/S0033291716001033. Epub 2016 Jun 22.	Psychol Med	2016	10.1017/S0033291716001033
0	29554849	Accelerating Stroke Recovery: Body Structures and Functions, Activities, Participation, and Quality of Life Outcomes From a Large Rehabilitation Trial	Lewthwaite R, Winstein CJ, Lane CJ, Blanton S, Wagenheim BR, Nelsen MA, Dromerick AW, Wolf SL.	Neurorehabil Neural Repair. 2018 Feb;32(2):150-165. doi: 10.1177/1545968318760726.	Neurorehabil Neural Repair	2018	10.1177/1545968318760726
0	25503071	Preoperative risk factors for postoperative delirium following hip fracture repair: a systematic review	Oh ES, Li M, Fafowora TM, Inouye SK, Chen CH, Rosman LM, Lyketsos CG, Sieber FE, Puhan MA.	Int J Geriatr Psychiatry. 2015 Sep;30(9):900-10. doi: 10.1002/gps.4233. Epub 2014 Dec 11.	Int J Geriatr Psychiatry	2015	10.1002/gps.4233
0	10709362	Influence of chronic UV exposure and lifestyle on facial skin photo-aging--results from a pilot study	Akiba S, Shinkura R, Miyamoto K, Hillebrand G, Yamaguchi N, Ichihashi M.	J Epidemiol. 1999 Dec;9(6 Suppl):S136-42. doi: 10.2188/jea.9.6sup_136.	J Epidemiol	1999	10.2188/jea.9.6sup_136
0	8210260	Characteristics and causes of penetrating eye injuries reported to the National Eye Trauma System Registry, 1985-91	Parver LM, Dannenberg AL, Blacklow B, Fowler CJ, Brechner RJ, Tielsch JM.	Public Health Rep. 1993 Sep-Oct;108(5):625-32.	Public Health Rep	1993
0	2358877	Behaviorally contingent property of movement-related activity of the primate putamen	Kimura M.	J Neurophysiol. 1990 Jun;63(6):1277-96. doi: 10.1152/jn.1990.63.6.1277.	J Neurophysiol	1990	10.1152/jn.1990.63.6.1277
0	17217232	[Schizophrenic disorders--does cognitive dysfunction relate to characteristics of course and psychopathology of the illness?]	Wciórka J, Bembenek A, Hintze B, Kühn-Dymecka A.	Psychiatr Pol. 2006 Sep-Oct;40(5):867-84.	Psychiatr Pol	2006
0	24846640	Intrinsic functional component analysis via sparse representation on Alzheimer's disease neuroimaging initiative database	Jiang X, Zhang X, Zhu D.	Brain Connect. 2014 Oct;4(8):575-86. doi: 10.1089/brain.2013.0221. Epub 2014 Jul 31.	Brain Connect	2014	10.1089/brain.2013.0221
0	20544625	Integrated heart failure telemonitoring system for homecare	Lobodzinski SS, Jadalla AA.	Cardiol J. 2010;17(2):200-4.	Cardiol J	2010
0	21835529	Explaining pain after lower third molar extraction by preoperative pain assessment	Mobilio N, Gremigni P, Pramstraller M, Vecchiatini R, Calura G, Catapano S.	J Oral Maxillofac Surg. 2011 Nov;69(11):2731-8. doi: 10.1016/j.joms.2011.05.023. Epub 2011 Aug 10.	J Oral Maxillofac Surg	2011	10.1016/j.joms.2011.05.023
0	25038426	Dissociable contributions of the prefrontal cortex to hippocampus- and caudate nucleus-dependent virtual navigation strategies	Dahmani L, Bohbot VD.	Neurobiol Learn Mem. 2015 Jan;117:42-50. doi: 10.1016/j.nlm.2014.07.002. Epub 2014 Jul 16.	Neurobiol Learn Mem	2015	10.1016/j.nlm.2014.07.002
0	29237406	Factors associated with postnatal care for newborns in Zambia: analysis of the 2013-14 Zambia demographic and health survey	Bwalya BB, Mulenga MC, Mulenga JN.	BMC Pregnancy Childbirth. 2017 Dec 13;17(1):418. doi: 10.1186/s12884-017-1612-1.	BMC Pregnancy Childbirth	2017	10.1186/s12884-017-1612-1
0	16434925	[Demographic and socioeconomic factors associated with needs for home assistance among community-dwelling elderly: a study from the French Home Survey Handicaps-Disabilities-Dependence]	Davin B, Paraponaris A, Verger P.	Rev Epidemiol Sante Publique. 2005 Nov;53(5):509-24. doi: 10.1016/s0398-7620(05)84728-5.	Rev Epidemiol Sante Publique	2005	10.1016/s0398-7620(05)84728-5
0	32363438	Risky decision-making in individuals with substance use disorder: A meta-analysis and meta-regression review	Chen S, Yang P, Chen T, Su H, Jiang H, Zhao M.	Psychopharmacology (Berl). 2020 Jul;237(7):1893-1908. doi: 10.1007/s00213-020-05506-y. Epub 2020 May 4.	Psychopharmacology (Berl)	2020	10.1007/s00213-020-05506-y
0	9918727	Neuronal mechanisms of perceptual learning: changes in human brain activity with training in orientation discrimination	Schiltz C, Bodart JM, Dubois S, Dejardin S, Michel C, Roucoux A, Crommelinck M, Orban GA.	Neuroimage. 1999 Jan;9(1):46-62. doi: 10.1006/nimg.1998.0394.	Neuroimage	1999	10.1006/nimg.1998.0394
0	26070264	From bird to sparrow: Learning-induced modulations in fine-grained semantic discrimination	De Meo R, Bourquin NM, Knebel JF, Murray MM, Clarke S.	Neuroimage. 2015 Sep;118:163-73. doi: 10.1016/j.neuroimage.2015.05.091. Epub 2015 Jun 9.	Neuroimage	2015	10.1016/j.neuroimage.2015.05.091
0	28109304	Traditional use and perception of snakes by the Nahuas from Cuetzalan del Progreso, Puebla, Mexico	García-López R, Villegas A, Pacheco-Coronel N, Gómez-Álvarez G.	J Ethnobiol Ethnomed. 2017 Jan 21;13(1):6. doi: 10.1186/s13002-016-0134-7.	J Ethnobiol Ethnomed	2017	10.1186/s13002-016-0134-7
0	27865969	Age-related alterations in functional connectivity patterns during working memory encoding of emotional items	Ziaei M, Salami A, Persson J.	Neuropsychologia. 2017 Jan 8;94:1-12. doi: 10.1016/j.neuropsychologia.2016.11.012. Epub 2016 Nov 16.	Neuropsychologia	2017	10.1016/j.neuropsychologia.2016.11.012
0	11110253	Computers in imaging and health care: now and in the future	Arenson RL, Andriole KP, Avrin DE, Gould RG.	J Digit Imaging. 2000 Nov;13(4):145-56. doi: 10.1007/BF03168389.	J Digit Imaging	2000	10.1007/BF03168389
0	11247643	Functional heterogeneity of inferior frontal gyrus is shaped by linguistic experience	Hsieh L, Gandour J, Wong D, Hutchins GD.	Brain Lang. 2001 Mar;76(3):227-52. doi: 10.1006/brln.2000.2382.	Brain Lang	2001	10.1006/brln.2000.2382
0	8777031	[Test performance with minimal alcoholic intoxication]	Bartl G, Lager F, Domesle L.	Blutalkohol. 1996 Jan;33(1):1-16.	Blutalkohol	1996
0	8624697	Changes in cortical activity during mental rotation. A mapping study using functional MRI	Cohen MS, Kosslyn SM, Breiter HC, DiGirolamo GJ, Thompson WL, Anderson AK, Brookheimer SY, Rosen BR, Belliveau JW.	Brain. 1996 Feb;119 ( Pt 1):89-100. doi: 10.1093/brain/119.1.89.	Brain	1996	10.1093/brain/119.1.89
0	27745756	Intra- and Inter-database Study for Arabic, English, and German Databases: Do Conventional Speech Features Detect Voice Pathology?	Ali Z, Alsulaiman M, Muhammad G, Elamvazuthi I, Al-Nasheri A, Mesallam TA, Farahat M, Malki KH.	J Voice. 2017 May;31(3):386.e1-386.e8. doi: 10.1016/j.jvoice.2016.09.009. Epub 2016 Oct 10.	J Voice	2017	10.1016/j.jvoice.2016.09.009
0	28243075	Longitudinal changes in structural abnormalities using MDCT in COPD: do the CT measurements of airway wall thickness and small pulmonary vessels change in parallel with emphysematous progression?	Takayanagi S, Kawata N, Tada Y, Ikari J, Matsuura Y, Matsuoka S, Matsushita S, Yanagawa N, Kasahara Y, Tatsumi K.	Int J Chron Obstruct Pulmon Dis. 2017 Feb 13;12:551-560. doi: 10.2147/COPD.S121405. eCollection 2017.	Int J Chron Obstruct Pulmon Dis	2017	10.2147/COPD.S121405
0	15795139	Risky decision making and the anterior cingulate cortex in abstinent drug abusers and nonusers	Fishbein DH, Eldreth DL, Hyde C, Matochik JA, London ED, Contoreggi C, Kurian V, Kimes AS, Breeden A, Grant S.	Brain Res Cogn Brain Res. 2005 Apr;23(1):119-36. doi: 10.1016/j.cogbrainres.2004.12.010.	Brain Res Cogn Brain Res	2005	10.1016/j.cogbrainres.2004.12.010
0	30631946	Imaging stress: an overview of stress induction methods in the MR scanner	Noack H, Nolte L, Nieratschker V, Habel U, Derntl B.	J Neural Transm (Vienna). 2019 Sep;126(9):1187-1202. doi: 10.1007/s00702-018-01965-y. Epub 2019 Jan 10.	J Neural Transm (Vienna)	2019	10.1007/s00702-018-01965-y
0	20607906	The changing image of the Kurds in Turkish cities: middle-class perceptions of Kurdish migrants in Izmir	Saraçoğlu C.	Patterns Prejudice. 2010;44(3):239-60. doi: 10.1080/0031322X.2010.489735.	Patterns Prejudice	2010	10.1080/0031322X.2010.489735
0	3631921	Site of penetrating brain lesions causing chronic acquired stuttering	Ludlow CL, Rosenberg J, Salazar A, Grafman J, Smutok M.	Ann Neurol. 1987 Jul;22(1):60-6. doi: 10.1002/ana.410220114.	Ann Neurol	1987	10.1002/ana.410220114
0	30375083	Rhythmic auditory cues shape neural network recruitment in Parkinson's disease during repetitive motor behavior	Braunlich K, Seger CA, Jentink KG, Buard I, Kluger BM, Thaut MH.	Eur J Neurosci. 2019 Mar;49(6):849-858. doi: 10.1111/ejn.14227. Epub 2018 Dec 3.	Eur J Neurosci	2019	10.1111/ejn.14227
0	19844952	Organization of the posterior parietal cortex in galagos: II. Ipsilateral cortical connections of physiologically identified zones within anterior sensorimotor region	Stepniewska I, Cerkevich CM, Fang PC, Kaas JH.	J Comp Neurol. 2009 Dec 20;517(6):783-807. doi: 10.1002/cne.22190.	J Comp Neurol	2009	10.1002/cne.22190
0	16757006	Effects of aging on recognition of intentionally and incidentally stored words: an fMRI study	van der Veen FM, Nijhuis FA, Tisserand DJ, Backes WH, Jolles J.	Neuropsychologia. 2006;44(12):2477-86. doi: 10.1016/j.neuropsychologia.2006.04.023. Epub 2006 Jun 6.	Neuropsychologia	2006	10.1016/j.neuropsychologia.2006.04.023
0	19651149	Novel 'hunting' method using transcranial magnetic stimulation over parietal cortex disrupts visuospatial sensitivity in relation to motor thresholds	Oliver R, Bjoertomt O, Driver J, Greenwood R, Rothwell J.	Neuropsychologia. 2009 Dec;47(14):3152-61. doi: 10.1016/j.neuropsychologia.2009.07.017. Epub 2009 Aug 3.	Neuropsychologia	2009	10.1016/j.neuropsychologia.2009.07.017
0	27017533	The contribution of virtual reality to the diagnosis of spatial navigation disorders and to the study of the role of navigational aids: A systematic literature review	Cogné M, Taillade M, N'Kaoua B, Tarruella A, Klinger E, Larrue F, Sauzéon H, Joseph PA, Sorita E.	Ann Phys Rehabil Med. 2017 Jun;60(3):164-176. doi: 10.1016/j.rehab.2015.12.004. Epub 2016 Mar 24.	Ann Phys Rehabil Med	2017	10.1016/j.rehab.2015.12.004
0	12242229	Courtship and other behaviors affected by a heat-sensitive, molecularly novel mutation in the cacophony calcium-channel gene of Drosophila	Chan B, Villella A, Funes P, Hall JC.	Genetics. 2002 Sep;162(1):135-53.	Genetics	2002
0	15962693	Attentional inhibition in patients with focal frontal lobe lesions	McDonald CR, Bauer RM, Filoteo JV, Grande L, Roper SN, Gilmore R.	J Clin Exp Neuropsychol. 2005 May;27(4):485-503. doi: 10.1080/13803390490520454.	J Clin Exp Neuropsychol	2005	10.1080/13803390490520454
0	29744800	Trait and state patterns of basolateral amygdala connectivity at rest are related to endogenous testosterone and aggression in healthy young women	Buades-Rotger M, Engelke C, Krämer UM.	Brain Imaging Behav. 2019 Apr;13(2):564-576. doi: 10.1007/s11682-018-9884-2.	Brain Imaging Behav	2019	10.1007/s11682-018-9884-2
0	20654651	Modulus and direction of the neural current vector identify distinct functional connectivity modes between human MT+ areas	Maruyama M, Ioannides AA.	J Neurosci Methods. 2010 Sep 30;192(1):34-48. doi: 10.1016/j.jneumeth.2010.07.010. Epub 2010 Jul 21.	J Neurosci Methods	2010	10.1016/j.jneumeth.2010.07.010
0	27422537	Visual naming deficits in dyslexia: An ERP investigation of different processing domains	Araújo S, Faísca L, Reis A, Marques JF, Petersson KM.	Neuropsychologia. 2016 Oct;91:61-76. doi: 10.1016/j.neuropsychologia.2016.07.007. Epub 2016 Jul 12.	Neuropsychologia	2016	10.1016/j.neuropsychologia.2016.07.007
0	31344143	Bone age assessment with various machine learning techniques: A systematic literature review and meta-analysis	Dallora AL, Anderberg P, Kvist O, Mendes E, Diaz Ruiz S, Sanmartin Berglund J.	PLoS One. 2019 Jul 25;14(7):e0220242. doi: 10.1371/journal.pone.0220242. eCollection 2019.	PLoS One	2019	10.1371/journal.pone.0220242
0	26404123	Controversies in the management of endometrial cancer: a survey of the Korean Gynecologic Oncology Group	Lee JY, Kim K, Lee TS, Kang S, Seong SJ, Kim JW, Kim BG.	J Gynecol Oncol. 2015 Oct;26(4):277-83. doi: 10.3802/jgo.2015.26.4.277. Epub 2015 Sep 23.	J Gynecol Oncol	2015	10.3802/jgo.2015.26.4.277
0	25865758	A review of craniofacial disorders caused by spliceosomal defects	Lehalle D, Wieczorek D, Zechi-Ceide RM, Passos-Bueno MR, Lyonnet S, Amiel J, Gordon CT.	Clin Genet. 2015 Nov;88(5):405-15. doi: 10.1111/cge.12596. Epub 2015 May 1.	Clin Genet	2015	10.1111/cge.12596
0	31525167	Myocardial Adaptations to Competitive Swim Training	Wasfy MM, Weiner RB, Wang F, Berkstresser B, Deluca J, Hutter AM Jr, Picard MH, Baggish AL.	Med Sci Sports Exerc. 2019 Oct;51(10):1987-1994. doi: 10.1249/MSS.0000000000002022.	Med Sci Sports Exerc	2019	10.1249/MSS.0000000000002022
0	26477782	Architectonic mapping of somatosensory areas involved in skilled forelimb movements and tool use	Mayer A, Nascimento-Silva ML, Keher NB, Bittencourt-Navarrete RE, Gattass R, Franca JG.	J Comp Neurol. 2016 May 1;524(7):1399-423. doi: 10.1002/cne.23916. Epub 2015 Nov 23.	J Comp Neurol	2016	10.1002/cne.23916
0	11307041	Pharmacokinetic and pharmacodynamic analysis of sedative and amnesic effects of lorazepam in healthy volunteers	Blin O, Simon N, Jouve E, Habib M, Gayraud D, Durand A, Bruguerolle B, Pisano P.	Clin Neuropharmacol. 2001 Mar-Apr;24(2):71-81. doi: 10.1097/00002826-200103000-00002.	Clin Neuropharmacol	2001	10.1097/00002826-200103000-00002
0	28609361	Pancreatic Cysts - Part 2: Should We Be Less Cyst Centric?	Lennon AM, Canto MI.	Pancreas. 2017 Jul;46(6):745-750. doi: 10.1097/MPA.0000000000000841.	Pancreas	2017	10.1097/MPA.0000000000000841
0	31111484	The International Federation of Gynecology and Obstetrics (FIGO) initiative on pre-eclampsia: A pragmatic guide for first-trimester screening and prevention	Poon LC, Shennan A, Hyett JA, Kapur A, Hadar E, Divakar H, McAuliffe F, da Silva Costa F, von Dadelszen P, McIntyre HD, Kihara AB, Di Renzo GC, Romero R, D'Alton M, Berghella V, Nicolaides KH, Hod M.	Int J Gynaecol Obstet. 2019 May;145 Suppl 1(Suppl 1):1-33. doi: 10.1002/ijgo.12802.	Int J Gynaecol Obstet	2019	10.1002/ijgo.12802
0	28279605	Memory Alterations and White Matter Hyperintensities in Elderly Patients With Hypertension: The ADELAHYDE-2 Study	Ferreira JP, Kearney Schwartz A, Watfa G, Zohra L, Felblinger J, Boivin JM, Bracard S, Hossu G, Verger A, Joly L, Zannad F, Rossignol P, Benetos A.	J Am Med Dir Assoc. 2017 May 1;18(5):451.e13-451.e25. doi: 10.1016/j.jamda.2017.01.008. Epub 2017 Mar 6.	J Am Med Dir Assoc	2017	10.1016/j.jamda.2017.01.008
0	28578479	Vulnerability associated with "symptoms similar to those of mercury poisoning" in communities from Xingu River, Amazon basin	Da Silva-Junior FMR, Oleinski RM, Azevedo AES, Monroe KCMC, Dos Santos M, Da Silveira TB, De Oliveira AMN, Soares MCF, Pereira TDS.	Environ Geochem Health. 2018 Jun;40(3):1145-1154. doi: 10.1007/s10653-017-9993-7. Epub 2017 Jun 3.	Environ Geochem Health	2018	10.1007/s10653-017-9993-7
0	2110743	MR signal abnormalities in memory disorder and dementia	Bowen BC, Barker WW, Loewenstein DA, Sheldon J, Duara R.	AJR Am J Roentgenol. 1990 Jun;154(6):1285-92. doi: 10.2214/ajr.154.6.2110743.	AJR Am J Roentgenol	1990	10.2214/ajr.154.6.2110743
0	30557188	Quantifying Burn Injury-Related Disability and Quality of Life in the Developing World: A Primer for Patient-Centered Resource Allocation	McMahon HA, Ndem I, Gampper L, Gampper TJ, DeGeorge BR Jr.	Ann Plast Surg. 2019 Jun;82(6S Suppl 5):S433-S436. doi: 10.1097/SAP.0000000000001678.	Ann Plast Surg	2019	10.1097/SAP.0000000000001678
0	19010254	Neurogenetics of courtship and mating in Drosophila	Villella A, Hall JC.	Adv Genet. 2008;62:67-184. doi: 10.1016/S0065-2660(08)00603-2.	Adv Genet	2008	10.1016/S0065-2660(08)00603-2
0	30255699	Knowledge and Awareness of Colorectal Cancer among General Public of Kuwait	Saeed RS, Bakir YY, Alkhalifah KH, Ali LM.	Asian Pac J Cancer Prev. 2018 Sep 26;19(9):2455-2460. doi: 10.22034/APJCP.2018.19.9.2455.	Asian Pac J Cancer Prev	2018	10.22034/APJCP.2018.19.9.2455
0	19764077	CHM gene molecular analysis and X-chromosome inactivation pattern determination in two families with choroideremia	Perez-Cano HJ, Garnica-Hayashi RE, Zenteno JC.	Am J Med Genet A. 2009 Oct;149A(10):2134-40. doi: 10.1002/ajmg.a.32727.	Am J Med Genet A	2009	10.1002/ajmg.a.32727
0	24297500	Decreased MEG beta oscillations in HIV-infected older adults during the resting state	Becker KM, Heinrichs-Graham E, Fox HS, Robertson KR, Sandkovsky U, O'Neill J, Swindells S, Wilson TW.	J Neurovirol. 2013 Dec;19(6):586-94. doi: 10.1007/s13365-013-0220-8. Epub 2013 Dec 3.	J Neurovirol	2013	10.1007/s13365-013-0220-8
0	31409425	Effectiveness of a home-based re-injury prevention program on motor control, return to sport and recurrence rates after anterior cruciate ligament reconstruction: study protocol for a multicenter, single-blind, randomized controlled trial (PReP)	Niederer D, Keller M, Achtnich A, Akoto R, Ateschrang A, Banzer W, Barié A, Best R, Ellermann A, Fischer A, Guenther D, Herbort M, Höher J, Janko M, Jung TM, Krause M, Petersen W, Stoffels T, Stöhr A, Welsch F, Stein T.	Trials. 2019 Aug 13;20(1):495. doi: 10.1186/s13063-019-3610-2.	Trials	2019	10.1186/s13063-019-3610-2
0	29722188	Haemochromatosis: a clinical update for the practising physician	Radford-Smith DE, Powell EE, Powell LW.	Intern Med J. 2018 May;48(5):509-516. doi: 10.1111/imj.13784.	Intern Med J	2018	10.1111/imj.13784
0	29665223	An adaptive semantic matching paradigm for reliable and valid language mapping in individuals with aphasia	Wilson SM, Yen M, Eriksson DK.	Hum Brain Mapp. 2018 Aug;39(8):3285-3307. doi: 10.1002/hbm.24077. Epub 2018 Apr 17.	Hum Brain Mapp	2018	10.1002/hbm.24077
0	29359399	Review: The international consensus classification of Focal Cortical Dysplasia - a critical update 2018	Najm IM, Sarnat HB, Blümcke I.	Neuropathol Appl Neurobiol. 2018 Feb;44(1):18-31. doi: 10.1111/nan.12462.	Neuropathol Appl Neurobiol	2018	10.1111/nan.12462
0	16327740	[Patient-related factors and professional practices associated with postoperative pain]	Poisson-Salomon AS, De Chambine S, Lory C.	Rev Epidemiol Sante Publique. 2005 Sep;53 Spec No 1:1S47-56.	Rev Epidemiol Sante Publique	2005
0	31050814	Those who died very young-Inferences from δ(15) N and δ(13) C in bone collagen and the absence of a neonatal line in enamel related to the possible onset of breastfeeding	Siebke I, Moghaddam N, Cunningham CA, Witzel C, Lösch S.	Am J Phys Anthropol. 2019 Aug;169(4):664-677. doi: 10.1002/ajpa.23847. Epub 2019 May 3.	Am J Phys Anthropol	2019	10.1002/ajpa.23847
0	29768630	What determines mortality in malignant pheochromocytoma? - Report of a case with eighteen-year survival and review of the literature	Andrade MO, Cunha VSD, Oliveira DC, Moraes OL, Lofrano-Porto A.	Arch Endocrinol Metab. 2018 Mar-Apr;62(2):264-269. doi: 10.20945/2359-3997000000033.	Arch Endocrinol Metab	2018	10.20945/2359-3997000000033
0	27276372	Implications of oxidative stress in the brain plasticity originated by fasting: a BOLD-fMRI study	Belaïch R, Boujraf S, Benzagmout M, Magoul R, Maaroufi M, Tizniti S.	Nutr Neurosci. 2017 Nov;20(9):505-512. doi: 10.1080/1028415X.2016.1191165. Epub 2016 Jun 8.	Nutr Neurosci	2017	10.1080/1028415X.2016.1191165
0	17433805	The fracture and osteoporosis clinic: 1-year results and 3-month compliance	Blonk MC, Erdtsieck RJ, Wernekinck MG, Schoon EJ.	Bone. 2007 Jun;40(6):1643-9. doi: 10.1016/j.bone.2007.01.023. Epub 2007 Mar 1.	Bone	2007	10.1016/j.bone.2007.01.023
0	28956133	The effects of mild germinal matrix-intraventricular haemorrhage on the developmental white matter microstructure of preterm neonates: a DTI study	Tortora D, Martinetti C, Severino M, Uccella S, Malova M, Parodi A, Brera F, Morana G, Ramenghi LA, Rossi A.	Eur Radiol. 2018 Mar;28(3):1157-1166. doi: 10.1007/s00330-017-5060-0. Epub 2017 Sep 27.	Eur Radiol	2018	10.1007/s00330-017-5060-0
0	1475064	Concurrent changes in regional cholinergic parameters and nest odor preference in the early postnatal rat after lead exposure	Widmer HR, Vedder H, Schlumpf M, Lichtensteiger W.	Neurotoxicology. 1992 Fall;13(3):615-24.	Neurotoxicology	1992
0	24809809	Influence of physical activity and skeleton geometry on bone mass at the proximal femur in 10- to 12-year-old children--a longitudinal study	Cardadeiro G, Baptista F, Rosati N, Zymbal V, Janz KF, Sardinha LB.	Osteoporos Int. 2014 Aug;25(8):2035-45. doi: 10.1007/s00198-014-2729-y. Epub 2014 May 9.	Osteoporos Int	2014	10.1007/s00198-014-2729-y
0	29890294	The Limbic and Sensorimotor Pathways of the Human Amygdala: A Structural Connectivity Study	Rizzo G, Milardi D, Bertino S, Basile GA, Di Mauro D, Calamuneri A, Chillemi G, Silvestri G, Anastasi G, Bramanti A, Cacciola A.	Neuroscience. 2018 Aug 10;385:166-180. doi: 10.1016/j.neuroscience.2018.05.051. Epub 2018 Jun 15.	Neuroscience	2018	10.1016/j.neuroscience.2018.05.051
0	28179633	Band-like calcification with simplified gyration and polymicrogyria: report of 10 new families and identification of five novel OCLN mutations	Abdel-Hamid MS, Abdel-Salam GMH, Issa MY, Emam BA, Zaki MS.	J Hum Genet. 2017 Apr;62(5):553-559. doi: 10.1038/jhg.2017.4. Epub 2017 Feb 9.	J Hum Genet	2017	10.1038/jhg.2017.4
0	9297714	Hemispatial neglect on visual search tasks in Alzheimer's disease	Mendez MF, Cherrier MM, Cymerman JS.	Neuropsychiatry Neuropsychol Behav Neurol. 1997 Jul;10(3):203-8.	Neuropsychiatry Neuropsychol Behav Neurol	1997
0	10200217	Effect of reversible inactivation of macaque lateral intraparietal area on visual and memory saccades	Li CS, Mazzoni P, Andersen RA.	J Neurophysiol. 1999 Apr;81(4):1827-38. doi: 10.1152/jn.1999.81.4.1827.	J Neurophysiol	1999	10.1152/jn.1999.81.4.1827
0	29107547	CaMKIIα Expression Defines Two Functionally Distinct Populations of Granule Cells Involved in Different Types of Odor Behavior	Malvaut S, Gribaudo S, Hardy D, David LS, Daroles L, Labrecque S, Lebel-Cormier MA, Chaker Z, Coté D, De Koninck P, Holzenberger M, Trembleau A, Caille I, Saghatelyan A.	Curr Biol. 2017 Nov 6;27(21):3315-3329.e6. doi: 10.1016/j.cub.2017.09.058. Epub 2017 Oct 26.	Curr Biol	2017	10.1016/j.cub.2017.09.058
0	18410272	Marinesco-Sjögren syndrome with atrophy of the brain stem tegmentum and dysplastic cytoarchitecture in the cerebral cortex	Sakai K, Tada M, Yonemochi Y, Nakajima T, Onodera O, Takahashi H, Kakita A.	Neuropathology. 2008 Oct;28(5):541-6. doi: 10.1111/j.1440-1789.2008.00884.x. Epub 2008 Apr 11.	Neuropathology	2008	10.1111/j.1440-1789.2008.00884.x
0	17620997	Congruent elbow plate fixation of olecranon fractures	Anderson ML, Larson AN, Merten SM, Steinmann SP.	J Orthop Trauma. 2007 Jul;21(6):386-93. doi: 10.1097/BOT.0b013e3180ce831e.	J Orthop Trauma	2007	10.1097/BOT.0b013e3180ce831e
0	27882921	A mutation in VPS15 (PIK3R4) causes a ciliopathy and affects IFT20 release from the cis-Golgi	Stoetzel C, Bär S, De Craene JO, Scheidecker S, Etard C, Chicher J, Reck JR, Perrault I, Geoffroy V, Chennen K, Strähle U, Hammann P, Friant S, Dollfus H.	Nat Commun. 2016 Nov 24;7:13586. doi: 10.1038/ncomms13586.	Nat Commun	2016	10.1038/ncomms13586
0	28915852	A novel frameshift GRN mutation results in frontotemporal lobar degeneration with a distinct clinical phenotype in two siblings: case report and literature review	Hosaka T, Ishii K, Miura T, Mezaki N, Kasuga K, Ikeuchi T, Tamaoka A.	BMC Neurol. 2017 Sep 15;17(1):182. doi: 10.1186/s12883-017-0959-2.	BMC Neurol	2017	10.1186/s12883-017-0959-2
0	24422871	Risks of postoperative paresis in motor eloquently and non-eloquently located brain metastases	Obermueller T, Schaeffner M, Gerhardt J, Meyer B, Ringel F, Krieg SM.	BMC Cancer. 2014 Jan 14;14:21. doi: 10.1186/1471-2407-14-21.	BMC Cancer	2014	10.1186/1471-2407-14-21
0	24141873	Validation of the English language pain sensitivity questionnaire	Sellers AB, Ruscheweyh R, Kelley BJ, Ness TJ, Vetter TR.	Reg Anesth Pain Med. 2013 Nov-Dec;38(6):508-14. doi: 10.1097/AAP.0000000000000007.	Reg Anesth Pain Med	2013	10.1097/AAP.0000000000000007
0	2989940	Autoradiographic localization of kappa opiate receptors in CNS taste and feeding areas	Lynch WC, Watt J, Krall S, Paden CM.	Pharmacol Biochem Behav. 1985 May;22(5):699-705. doi: 10.1016/0091-3057(85)90516-7.	Pharmacol Biochem Behav	1985	10.1016/0091-3057(85)90516-7
0	22431987	Detection of neural activity in the brains of Japanese honeybee workers during the formation of a "hot defensive bee ball"	Ugajin A, Kiya T, Kunieda T, Ono M, Yoshida T, Kubo T.	PLoS One. 2012;7(3):e32902. doi: 10.1371/journal.pone.0032902. Epub 2012 Mar 14.	PLoS One	2012	10.1371/journal.pone.0032902
0	23965911	Long-term patient-reported outcome after fractures of the clavicle in patients aged 10 to 18 years	Randsborg PH, Fuglesang HF, Røtterud JH, Hammer OL, Sivertsen EA.	J Pediatr Orthop. 2014 Jun;34(4):393-9. doi: 10.1097/BPO.0000000000000082.	J Pediatr Orthop	2014	10.1097/BPO.0000000000000082
0	8413897	Cross-modal associations and the human amygdala	Nahm FK, Tranel D, Damasio H, Damasio AR.	Neuropsychologia. 1993 Aug;31(8):727-44. doi: 10.1016/0028-3932(93)90125-j.	Neuropsychologia	1993	10.1016/0028-3932(93)90125-j
0	15882645	Connecting the navigational clock to sun compass input in monarch butterfly brain	Sauman I, Briscoe AD, Zhu H, Shi D, Froy O, Stalleicken J, Yuan Q, Casselman A, Reppert SM.	Neuron. 2005 May 5;46(3):457-67. doi: 10.1016/j.neuron.2005.03.014.	Neuron	2005	10.1016/j.neuron.2005.03.014
0	20231202	Single-joint outcome measures: preliminary validation of patient-reported outcomes and physical examination	Heald AE, Fudman EJ, Anklesaria P, Mease PJ; 13G01 Study Team.	J Rheumatol. 2010 May;37(5):1042-8. doi: 10.3899/jrheum.090827. Epub 2010 Mar 15.	J Rheumatol	2010	10.3899/jrheum.090827
0	18996036	Syndrome of fixed dystonia in adolescents--short term outcome in 4 cases	Majumdar A, López-Casas J, Poo P, Colomer J, Galvan M, Lingappa L, Short C, Jardine PE, Fernández-Alvarez E.	Eur J Paediatr Neurol. 2009 Sep;13(5):466-72. doi: 10.1016/j.ejpn.2008.09.005. Epub 2008 Nov 7.	Eur J Paediatr Neurol	2009	10.1016/j.ejpn.2008.09.005
0	28337536	Functional and patient-reported outcomes of the Swanson metacarpo-phalangeal arthroplasty in the rheumatoid hand	Elherik FK, Dolan S, Antrum J, Unglaub F, Howie CR, Breusch SJ.	Arch Orthop Trauma Surg. 2017 May;137(5):725-731. doi: 10.1007/s00402-017-2675-1. Epub 2017 Mar 24.	Arch Orthop Trauma Surg	2017	10.1007/s00402-017-2675-1
0	8815441	Magnetic resonance imaging of NMDA-induced lesion of the medial preoptic area and changes in sleep, temperature and sex behaviour	Mohan Kumar V, John J, Govindaraju V, Khan NA, Raghunathan P.	Neurosci Res. 1996 Feb;24(3):207-14. doi: 10.1016/0168-0102(95)00995-7.	Neurosci Res	1996	10.1016/0168-0102(95)00995-7
0	31347299	Differing disease phenotypes of Duchenne muscular dystrophy and Moyamoya disease in female siblings of a Korean family	Park J, Jang W, Han JY.	Mol Genet Genomic Med. 2019 Sep;7(9):e862. doi: 10.1002/mgg3.862. Epub 2019 Jul 25.	Mol Genet Genomic Med	2019	10.1002/mgg3.862
0	14577043	[Complications after midcarpal arthrodesis--attempt to analyse the pitfalls]	Tünnerhoff HG, Haussmann P.	Handchir Mikrochir Plast Chir. 2003 Oct;35(5):288-98. doi: 10.1055/s-2003-43122.	Handchir Mikrochir Plast Chir	2003	10.1055/s-2003-43122
0	10458941	Influence of motor activity on striatal dopamine release: A study using iodobenzamide and SPECT	Larisch R, Schommartz B, Vosberg H, Müller-Gärtner HW.	Neuroimage. 1999 Sep;10(3 Pt 1):261-8. doi: 10.1006/nimg.1999.0461.	Neuroimage	1999	10.1006/nimg.1999.0461
0	20921116	Regional brain volume in depression and anxiety disorders	van Tol MJ, van der Wee NJ, van den Heuvel OA, Nielen MM, Demenescu LR, Aleman A, Renken R, van Buchem MA, Zitman FG, Veltman DJ.	Arch Gen Psychiatry. 2010 Oct;67(10):1002-11. doi: 10.1001/archgenpsychiatry.2010.121.	Arch Gen Psychiatry	2010	10.1001/archgenpsychiatry.2010.121
0	17704527	Evidence for cortical reorganization of language in patients with hippocampal sclerosis	Hamberger MJ, Seidel WT, Goodman RR, Williams A, Perrine K, Devinsky O, McKhann GM 2nd.	Brain. 2007 Nov;130(Pt 11):2942-50. doi: 10.1093/brain/awm187. Epub 2007 Aug 17.	Brain	2007	10.1093/brain/awm187
0	27477323	Natural variation in sensory-motor white matter organization influences manifestations of Huntington's disease	Orth M, Gregory S, Scahill RI, Mayer IS, Minkova L, Klöppel S, Seunarine KK, Boyd L, Borowsky B, Reilmann R, Bernhard Landwehrmeyer G, Leavitt BR, Roos RA, Durr A, Rees G, Rothwell JC, Langbehn D, Tabrizi SJ; TRACK-On Investigators.	Hum Brain Mapp. 2016 Dec;37(12):4615-4628. doi: 10.1002/hbm.23332. Epub 2016 Aug 1.	Hum Brain Mapp	2016	10.1002/hbm.23332
0	29980094	Ultrasound measurement of intraabdominal fat thickness as a predictor of insulin resistance and low HDL cholesterol in Asians	Bi X, Loo YT, Henry CJ.	Nutrition. 2018 Nov;55-56:99-103. doi: 10.1016/j.nut.2018.04.003. Epub 2018 Apr 20.	Nutrition	2018	10.1016/j.nut.2018.04.003
0	19552610	Drugs with anticholinergic properties: a potential risk factor for psychosis onset in Alzheimer's disease?	Cancelli I, Beltrame M, D'Anna L, Gigli GL, Valente M.	Expert Opin Drug Saf. 2009 Sep;8(5):549-57. doi: 10.1517/14740330903099636.	Expert Opin Drug Saf	2009	10.1517/14740330903099636
0	20226091	Pilot case-control investigation of risk factors for hip fractures in the urban Indian population	Jha RM, Mithal A, Malhotra N, Brown EM.	BMC Musculoskelet Disord. 2010 Mar 14;11:49. doi: 10.1186/1471-2474-11-49.	BMC Musculoskelet Disord	2010	10.1186/1471-2474-11-49
0	19672122	SNAP-II and SNAPPE-II and the risk of structural and functional brain disorders in extremely low gestational age newborns: the ELGAN study	Dammann O, Naples M, Bednarek F, Shah B, Kuban KC, O'Shea TM, Paneth N, Allred EN, Leviton A; ELGAN Study Investigators.	Neonatology. 2010;97(2):71-82. doi: 10.1159/000232588. Epub 2009 Aug 11.	Neonatology	2010	10.1159/000232588
0	25253745	Spinocerebellar ataxia 35: novel mutations in TGM6 with clinical and genetic characterization	Guo YC, Lin JJ, Liao YC, Tsai PC, Lee YC, Soong BW.	Neurology. 2014 Oct 21;83(17):1554-61. doi: 10.1212/WNL.0000000000000909. Epub 2014 Sep 24.	Neurology	2014	10.1212/WNL.0000000000000909
[truncated: 1 more columns]

## Sheet: OUTPUT, GRAPHS
												Explicit tasks only						Implicit tasks only
				Error effects				RT effects				Error effects			RT effects			Error effects			RT effects		p=.05 contour
	Ref	Task	Study Label	M	SE		Label	M	SE		Label	M	SE	Label	M	SE	Label	M	SE	Label	M	SE	p	x	y
Colour	Kuroki M, Fukui T 2020	Im	Kuroki & Fukui 2020	1.0			Kuroki & Fukui 2020	-4.0	11.4		Kuroki & Fukui 2020			Kuroki & Fukui 2020			Kuroki & Fukui 2020	1.0		Kuroki & Fukui 2020	-4.0	11.4	base L	-15.7	8
	Kuroki M, Fukui T 2020	Ex	Kuroki & Fukui 2020	-0.7			Kuroki & Fukui 2020	-79.0	28.7		Kuroki & Fukui 2020	-0.7		Kuroki & Fukui 2020	-79.0	28.7	Kuroki & Fukui 2020			Kuroki & Fukui 2020			apex	0	0
	Fukui T, Murayama A, Miura A. 2020	Ex	Fukui et al 2020	1.2			Fukui et al 2020	-84.0	24.6		Fukui et al 2020	1.2		Fukui et al 2020	-84.0	24.6	Fukui et al 2020			Fukui et al 2020			base R	15.7	8
	Sanabria D, Madrid E, Aranda C, Ruz M. 2015	Im	Sanabria et al 2015	0.5			Sanabria et al 2015	4.6	3.0		Sanabria et al 2015			Sanabria et al 2015			Sanabria et al 2015	0.5		Sanabria et al 2015	4.6	3.0
	Aranda C, Ruz M, Tudela P, Sanabria D. 2010	Im	Aranda et al 2010	0.1			Aranda et al 2010	5.6			Aranda et al 2010			Aranda et al 2010			Aranda et al 2010	0.1		Aranda et al 2010	5.6
	Aranda C, Ruz M, Tudela P, Sanabria D. 2010	Im	Aranda et al 2010	0.2			Aranda et al 2010	11.0			Aranda et al 2010			Aranda et al 2010			Aranda et al 2010	0.2		Aranda et al 2010	11.0
	Aranda C, Ruz M, Tudela P, Sanabria D. 2010	Im	Aranda et al 2010	-0.7			Aranda et al 2010	7.0			Aranda et al 2010			Aranda et al 2010			Aranda et al 2010	-0.7		Aranda et al 2010	7.0
	Conson M, Aromino AR, Trojano L. 2010	Ex	Conson et al 2010	1.2			Conson et al 2010	-15.6	13.3		Conson et al 2010	1.2		Conson et al 2010	-15.6	13.3	Conson et al 2010			Conson et al 2010
	Su Y, Chen A, Yin H, Qiu J, Lv J, Wei D, Tian F, Tu S, Wang T 2010	Ex	Su et al 2010	1.8	1.4		Su et al 2010	61.0	18.2		Su et al 2010	1.8	1.4	Su et al 2010	61.0	18.2	Su et al 2010			Su et al 2010
	Salerno S, Zamagni E, Urquizar C, Salemme R, Farnè A, Frassinetti F 2012	Ex	Salerno et al 2012				Salerno et al 2012				Salerno et al 2012			Salerno et al 2012			Salerno et al 2012			Salerno et al 2012
	Salerno S, Zamagni E, Urquizar C, Salemme R, Farnè A, Frassinetti F 2012	Ex	Salerno et al 2012				Salerno et al 2012				Salerno et al 2012			Salerno et al 2012			Salerno et al 2012			Salerno et al 2012
	Salerno S, Zamagni E, Urquizar C, Salemme R, Farnè A, Frassinetti F 2012	Ex	Salerno et al 2012				Salerno et al 2012				Salerno et al 2012			Salerno et al 2012			Salerno et al 2012			Salerno et al 2012
	Holmes et al	Im	Holmes et al	0.8	1.6		Holmes et al	17.5	24.1		Holmes et al			Holmes et al			Holmes et al	0.8	1.6	Holmes et al	17.5	24.1
	Holmes et al	Ex	Holmes et al	6.8	3.8		Holmes et al	-18.8	27.1		Holmes et al	6.8	3.8	Holmes et al	-18.8	27.1	Holmes et al			Holmes et al
	Holmes et al	Ex	Holmes et al	-3.9	3.4		Holmes et al	-52.4	23.2		Holmes et al	-3.9	3.4	Holmes et al	-52.4	23.2	Holmes et al			Holmes et al
	Holmes et al	Im	Holmes et al	-2.2	1.3		Holmes et al	13.5	10.0		Holmes et al			Holmes et al			Holmes et al	-2.2	1.3	Holmes et al	13.5	10.0
	Holmes et al	Ex	Holmes et al	-8.7	5.0		Holmes et al	12.1	23.3		Holmes et al	-8.7	5.0	Holmes et al	12.1	23.3	Holmes et al			Holmes et al
	Holmes et al	Ex	Holmes et al	-19.7	6.1		Holmes et al	11.0	23.3		Holmes et al	-19.7	6.1	Holmes et al	11.0	23.3	Holmes et al			Holmes et al
	Holmes et al	Ex	Holmes et al	-0.7	5.1		Holmes et al	2.9	19.1		Holmes et al	-0.7	5.1	Holmes et al	2.9	19.1	Holmes et al			Holmes et al
	Holmes et al	Ex	Holmes et al	-15.5	5.4		Holmes et al	-61.5	24.3		Holmes et al	-15.5	5.4	Holmes et al	-61.5	24.3	Holmes et al			Holmes et al
Greyscale	Conson M, Volpicella F, De Bellis F, Orefice A, Trojano L. 2017	Im	Conson et al 2017	1.0	0.5		Conson et al 2017	52.0	15.3		Conson et al 2017			Conson et al 2017			Conson et al 2017	1.0	0.5	Conson et al 2017	52.0	15.3
	Malaspina M, Albonico A, Daini R. 2019	Im	Malaspina et al 2019	3.1	2.0		Malaspina et al 2019	51.0	24.0		Malaspina et al 2019			Malaspina et al 2019			Malaspina et al 2019	3.1	2.0	Malaspina et al 2019	51.0	24.0
	Conson M, Errico D, Mazzarella E, De Bellis F, Grossi D, Trojano L 2015	Im	Conson et al 2015				Conson et al 2015	62.0	27.9		Conson et al 2015			Conson et al 2015			Conson et al 2015			Conson et al 2015	62.0	27.9
	Ferri F, Frassinetti F, Costantini M, Gallese V. 2011	Im	Ferri et al 2011	0.2			Ferri et al 2011	7.0	19.9		Ferri et al 2011			Ferri et al 2011			Ferri et al 2011	0.2		Ferri et al 2011	7.0	19.9
	Ferri F, Frassinetti F, Costantini M, Gallese V. 2011	Ex	Ferri et al 2011	-15.0	4.5		Ferri et al 2011	-183.0	42.4		Ferri et al 2011	-15.0	4.5	Ferri et al 2011	-183.0	42.4	Ferri et al 2011			Ferri et al 2011			p=.05 contour
	Ferri F, Frassinetti F, Costantini M, Gallese V. 2011	Im	Ferri et al 2011				Ferri et al 2011	5.0	5.6		Ferri et al 2011			Ferri et al 2011			Ferri et al 2011			Ferri et al 2011	5.0	5.6	p	x	y
	Campione GC, Mansi G, Fumagalli A, Fumagalli B, Sottocornola S, Molteni M, Micali N. 2017	Im	Campione et al 2017				Campione et al 2017	47.0			Campione et al 2017			Campione et al 2017			Campione et al 2017			Campione et al 2017	47.0		base L	-156.8	80
	De Bellis F, Trojano L, Errico D, Grossi D, Conson M. 2017	Im	De Bellis et al 2017	0.8			De Bellis et al 2017	10.6			De Bellis et al 2017			De Bellis et al 2017			De Bellis et al 2017	0.8		De Bellis et al 2017	10.6		apex	0	0
	De Bellis F, Trojano L, Errico D, Grossi D, Conson M. 2017	Ex	De Bellis et al 2017	6.2			De Bellis et al 2017	-55.8			De Bellis et al 2017	6.2		De Bellis et al 2017	-55.8		De Bellis et al 2017			De Bellis et al 2017			base R	156.8	80
	De Bellis F, Trojano L, Errico D, Grossi D, Conson M. 2017	Im	De Bellis et al 2017	-1.0			De Bellis et al 2017	14.2			De Bellis et al 2017			De Bellis et al 2017			De Bellis et al 2017	-1.0		De Bellis et al 2017	14.2
	Olgiati E, Maravita A, Spandri V, Casati R, Ferraro F, Tedesco L, Agostoni EC, Bolognini N. 2017	Ex	Olgiati et al 2017	16.0	7.6		Olgiati et al 2017				Olgiati et al 2017	16.0	7.6	Olgiati et al 2017			Olgiati et al 2017			Olgiati et al 2017
	Candini M, Farinelli M, Ferri F, Avanzi S, Cevolani D, Gallese V, Northoff G, Frassinetti F 2016	Im	Candini et al 2016	2.0	0.6		Candini et al 2016	51.0	20.6		Candini et al 2016			Candini et al 2016			Candini et al 2016	2.0	0.6	Candini et al 2016	51.0	20.6
	Candini M, Farinelli M, Ferri F, Avanzi S, Cevolani D, Gallese V, Northoff G, Frassinetti F 2016	Ex	Candini et al 2016	-12.0	3.5		Candini et al 2016	-270.0	73.2		Candini et al 2016	-12.0	3.5	Candini et al 2016	-270.0	73.2	Candini et al 2016			Candini et al 2016
	Galigani M, Ronga I, Fossataro C, Bruno V, Castellani N, Sebastiano AR, Forster B, Garbarini F 2021	Im	Galigani et al 2021	10.1	3.5		Galigani et al 2021	70.3	26.0		Galigani et al 2021			Galigani et al 2021			Galigani et al 2021	10.1	3.5	Galigani et al 2021	70.3	26.0
	Galigani M, Ronga I, Fossataro C, Bruno V, Castellani N, Sebastiano AR, Forster B, Garbarini F 2021	Im	Galigani et al 2021	11.0	2.7		Galigani et al 2021	108.5	30.3		Galigani et al 2021			Galigani et al 2021			Galigani et al 2021	11.0	2.7	Galigani et al 2021	108.5	30.3
Body parts	Frassinetti F, Ferri F, Maini M, Benassi MG, Gallese V 2011	Im	Frassinetti et al 2011	3.0	0.9		Frassinetti et al 2011				Frassinetti et al 2011			Frassinetti et al 2011			Frassinetti et al 2011	3.0	0.9	Frassinetti et al 2011
	Frassinetti F, Ferri F, Maini M, Benassi MG, Gallese V 2011	Ex	Frassinetti et al 2011	-26.0			Frassinetti et al 2011	-56.0			Frassinetti et al 2011	-26.0		Frassinetti et al 2011	-56.0		Frassinetti et al 2011			Frassinetti et al 2011
	Frassinetti F, Ferri F, Maini M, Benassi MG, Gallese V 2011	-	Frassinetti et al 2011				Frassinetti et al 2011	23.0			Frassinetti et al 2011			Frassinetti et al 2011			Frassinetti et al 2011			Frassinetti et al 2011
	Frassinetti F, Maini M, Benassi MG, Avanzi S, Cantagallo A, Farnè A 2010	Im	Frassinetti et al 2010	3.1	1.0		Frassinetti et al 2010				Frassinetti et al 2010			Frassinetti et al 2010			Frassinetti et al 2010	3.1	1.0	Frassinetti et al 2010
	Frassinetti F, Pavani F, Zamagni E, Fusaroli G, Vescovi M, Benassi MG, Avanzi S, Farnè A 2009	Im	Frassinetti et al 2009	8.0	3.2		Frassinetti et al 2009	133.0	64.7		Frassinetti et al 2009			Frassinetti et al 2009			Frassinetti et al 2009	8.0	3.2	Frassinetti et al 2009	133.0	64.7
	Frassinetti F, Fiori S, Magnani B, Guzzetta A, Brizzolara D, Cioni G 2012	Im	Frassinetti et al 2012	3.7	0.8		Frassinetti et al 2012				Frassinetti et al 2012			Frassinetti et al 2012			Frassinetti et al 2012	3.7	0.8	Frassinetti et al 2012
												15.0			14.0			19.0			19.0	N
												16.0			61			11.03			133	Max
META-ANALYSES in JASP 0.9.2 in Ubuntu Linux 18.04												-26			-270			-2.24			-4	Min
Restricted ML												SELF-DISADVANTAGE
6 meta-analyses done (twice), so use alpha		0.008333333333333
																Funnel Rank		Funnel Regression, sei		File Drawer (Rosenthal)		Effect size after trim-and-fill						DIS	ADV
		Q	df	Hetero	H-p	META-MEAN	SE	CI-	CI+	Z	p	T^2	T	I^2	H^2	Kendall’s T	p	Z	p	Fail safe N	p	Filled?	M	CI-	CI+	SE	Z	p	1-p
ALL	ERROR	0.006	1,20	107.8930	<.001	0.1326	1.6753	-3.15	3.42	0.0792	0.9370	48.4726	6.9622	96.3256	27.2153	-0.1957	0.2150	-1.6369	0.1020	68	0.0004	0	0.13	-3.15	3.42	1.68	0.077446808510638		0.938
	RT	0.009	1,24	127.5860	<.001	1.2018	12.4670	-23.23	25.64	0.0964	0.9230	3235.1960	56.8790	94.7250	18.9560	-0.0902	0.5280	-1.6802	0.0930	0	0.0891	0	1.2	-23.23	25.64	12.47	0.096235679214403		0.923
EXPLICIT	ERROR	2.625	1,9	51.6840	<.001	-5.1992	3.2088	-11.49	1.09	-1.6203	0.1050	81.3518	9.0195	85.5139	6.9032	-0.1111	0.7270	-0.1349	0.8930	33	0.0004	0	-5.2	-11.49	1.09	3.21	-1.62034976152623	0.105
	RT	4.5	1,11	67.3280	<.001	-43.7510	20.6250	-84.18	-3.33	-2.1212	0.0340	4283.7051	65.4500	88.9813	9.0755	-0.5954	0.0070	-4.3705	<.001	87	<.00001	0	-43.75	-84.18	-3.33	20.62	-2.12147451756557	0.034
IMPLICIT	ERROR	10.61	1,10	42.1900	<.001	3.1012	0.9519	1.24	4.97	3.2579	0.0010	7.3576	2.7125	87.7195	8.1430	0.3455	0.1650	2.7246	0.0060	243	<.00000001	0	3.1	1.24	4.97	0.95	3.24919786096257		0.001
	RT	11.91	1,12	43.0400	<.001	31.2100	9.0427	13.49	48.93	3.4514	<.001	673.5842	25.9535	84.9986	6.6661	0.5128	0.0150	4.6514	<.001	184	<.00000001	4	18.89	-1.73	39.51	10.52	1.79555771096023		0.073
As above, without my data
ALL	ERROR	1.819	1,12	64.6230	<.001	2.5305	1.8762	-1.15	6.21	1.3488	0.1770	38.6817	6.2195	96.7847	31.1009	0.0903	0.6690	0.1585	0.8740	201	<.00000001	0	0.45	-3.5	4.4	2.02	0.223291139240506		0.823
	RT	0.044	1,16	111.7800	<.001	4.1460	19.7400	-34.54	42.84	0.2100	0.8340	5811.9500	76.2360	97.3740	38.0750	-0.0588	0.7760	-1.4523	0.1460	13	0.0146	0	4.15	-34.54	42.84	19.74	0.210235202894805		0.833
EXPLICIT	ERROR	0.231	1,3	28.5330	<.001	-3.1297	6.5064	-15.88	9.62	-0.4810	0.6300	148.6340	12.1920	92.5010	13.3350	0.0000	1.0000	0.6663	0.5050	1	0.0459	0	-3.13	-15.88	9.62	6.51	-0.481160784313725	0.630
	RT	3.518	1,5	57.1880	<.001	-83.0860	44.2980	-169.91	3.74	-1.8756	0.0610	10479.9160	102.3710	94.7250	18.9560	-0.6000	0.1360	-3.6043	<.001	48	<.000001	0	-83.09	-169.91	3.74	44.30	-1.87557756535759	0.061
IMPLICIT	ERROR	19.23	1,8	29.9800	<.001	3.6976	0.8433	2.04	5.35	4.3848	<.001	4.1028	2.0255	81.4438	5.3890	0.5556	0.0450	4.5333	<.001	269	<.00000001	4	2.24	-0.18	4.65	1.23	1.82174273858922		0.068
	RT	10.78	1,10	42.6800	<.001	36.4160	11.0930	14.67	58.16	3.2827	0.0010	912.1189	30.2013	88.5073	8.7012	0.5273	0.0260	4.4019	<.001	152	<.00000001	1	33.97	12.56	56.37	11.43	2.97237500000001		0.003
Conclusions
	Including all data, only good evidence for effects of RT and error in the implicit tasks on their own, but also strong suggestion of publication bias, particularly for RT
	Using only the prior data, still only the implicit tasks, but again strong suggestion of publication bias, particularly for error

## Sheet: holmes 21
			RT Self-advantage							Error Self-advantage							RT Task x Identity interaction = LR(S-O)>SO(S-O)						Error Task x Identity interaction = LR(S-O)>SO(S-O)
Expt	Paper*	Ex/Im	N	M	SD	SE	t	p		N	M	SD	SE	t	p		N	M	SD	SE	t	p	N	M	SD	SE	t	p
1	1a	Im	14	17.5	90.2	24.1	0.725	0.481		14	0.80	5.8	1.55	0.517	0.614		13	43.00	138.09	38.3	1.12	0.283	13	-4.81	16.98	4.71	-1.02	0.328
1	2a	Ex	14	-18.8	101.4	27.1	-0.692	0.501		14	6.79	14.1	3.76	1.81	0.447
2	4	Ex	28	-52.4	122.8	23.2	-2.26	0.0322		28	-3.91	17.7	3.35	-1.17	0.253
3	1b	Im	14	13.5	37.4	10	1.35	0.2		14	-2.24	4.7	1.25	-1.79	0.0973		13	3.05	81.85	22.7	0.135	0.895	13	8.83	16.15	4.48	1.97	0.0721
3	2b	Ex	14	12.1	87.2	23.3	0.522	0.61		14	-8.72	18.5	4.95	-1.76	0.101
4	3	Ex	7	11	61.6	23.3	0.472	0.654		7	-19.7	16.2	6.13	-3.21	0.0183
5	5N	Ex	14	2.85	71.5	19.1	-0.149	0.884		14	-0.744	19.2	5.13	-0.145	0.887
5	5I	Ex	14	-61.5	90.9	24.3	-2.53	0.0251		14	-15.5	20.4	5.44	-2.85	0.0137
5	5a	Ex	28	-59.8	124.4	23.5	-2.54	0.171		28	-8.48	28.2	5.33	-1.59	0.123
5	5b	Ex	28	-44.1	110.6	20.9	-2.11	0.0445		28	-8.63	21.6	4.09	2.11	0.0444
5	5c	Ex	28	-10.3	113.2	21.4	0.478	0.636		28	-5.06	28.6	5.41	0.935	0.358
	* Experiment numbering changed in manuscript

## Sheet: schmitter 21
							Pooled
		M	M+SE	SE	SD	SD^2*N-1	M	SD
Discrete	S	217.037037037	232.592592593	15.555555556	72.9620229326713	111792.592598981	206.3	76.5
	O	207.407407407	228.148148148	20.740740741	97.2826972419983	198742.386836244	200.4	95.6
Continuous	S	195.555555556	212.592592593	17.037037037	79.9107870190403	134100.411522051
	O	193.333333333	213.333333333	20	93.8083151964686	184800

## Sheet: uhlmann 20
	Active		Passive
	M	SE	M	SE	F
All	272	16	226	18	20.762
Self	266	18	228	17	7.524
Other	278	17	225	21	23.599
Identity	Self			Other
0.185	M	SD^2*N-1	SD	M	SD^2*N-1	SD
	247	13486	17.5	251.5	16060	19.1

## Sheet: miyawaki 20
				M	SE	SD			M	SD	Raw responses (9=self, 1=other)
E1	Controlled	Self	C	0.89	0.16	0.73		SELF	0.989	0.865	8.01
			A	1.00	0.19	0.88		OTHER	2.665	1.292	3.66
		Other	C	2.77	0.29	1.32
			A	2.48	0.28	1.27		% error	0.110	0.096
	Ignored	Self	C	1.00	0.19	0.88		% error	0.296	0.144
			A	1.06	0.21	0.98
		Other	C	2.78	0.30	1.37		p(correct)	89.0	9.6
			A	2.64	0.27	1.22			70.4	14.4
E2	Controlled	Self	C	1.43	0.23	1.07		SELF	1.652	1.085	7.35
			A	1.61	0.21	0.98		OTHER	2.676	1.487	3.68
		Other	C	2.61	0.32	1.46
			A	2.71	0.31	1.41		% error	0.184	0.121
	Ignored	Self	C	1.73	0.27	1.22		% error	0.297	0.165
			A	1.84	0.23	1.07
		Other	C	2.72	0.32	1.46		p(correct)	81.6	12.1
			A	2.66	0.35	1.61			70.3	16.5
E3	Controlled	Self	C	2.69	0.23	1.05		SELF	2.846	1.144	6.15
			A	2.73	0.21	0.95		OTHER	2.793	1.478	3.79
		Other	C	3.02	0.35	1.57
			A	2.83	0.38	1.72		% error	0.316	0.127
	Ignored	Self	C	2.94	0.27	1.19		% error	0.310	0.164
			A	3.03	0.31	1.38
		Other	C	2.81	0.30	1.33		p(correct)	68.4	12.7
			A	2.52	0.29	1.29			69.0	16.4

## Sheet: kuroki 20
		Laterality judgements								Self-otherjudgements
		Upright				Inverted				Upright				Inverted
		Women				Women				Women				Women
	Sex	Self	Other	Diff		Self	Other	Diff		Self	Other	Diff		Self	Other	Diff
1	F	605	587	-19	31	784	812	28	1	628.90625	558.59375	-70	31	664.0625	575	-89
2	F	758	758	0	32	884	870	-14	2	706.25	703.90625	-2	32	680.46875	725	45
3	F	798	788	-9	33	941	983	42	3	743.75	666.40625	-77	33	746.09375	675.78125	-70
4	F	859	847	-12	34	941	1034	94	4	797.65625	781.25	-16	34	804.6875	839.84375	35
5	F	861	873	12	35	1011	950	-61	5	818.75	867.96875	49	35	837.5	825.78125	-12
6	F	959	920	-40	36	1011	1009	-2	6	875	790.625	-84	36	853.90625	856.25	2
7	F	957	931	-26	37	1123	1086	-38	7	886.71875	896.09375	9	37	893.75	900.78125	7
8	F	973	1002	28	38	1138	1149	12	8	952.34375	790.625	-162	38	994.53125	783.59375	-211
9	F	1032	1088	56	39	1273	1351	77	9	1015.625	1121.09375	105	39	994.53125	790.625	-204
10	F	1070	1142	73	40	1309	1430	122	10	1022.65625	795.3125	-227	40	1060.15625	1102.34375	42
11	F	1084	966	-117	41	1372	1332	-40	11	1041.40625	741.40625	-300	41	1107.03125	727.34375	-380
12	F	1086	1109	23	42	1527	1541	14	12	1041.40625	999.21875	-42	42	1121.09375	1102.34375	-19
13	F	1133	1126	-7	43	1721	1665	-56	13	1151.5625	825.78125	-326	43	1261.71875	1245.3125	-16
14	F	1255	1257	2	44	1735	1564	-171	14	1278.125	1231.25	-47	44	1301.5625	839.84375	-462
15	F	1325	1334	9	45	1789	1904	115	15	1456.25	1289.84375	-166	45	1683.59375	1153.90625	-530
16	M	835	812	-23	46	1023	1126	103	16	743.75	788.28125	45	46	739.0625	814.0625	75
17	M	845	852	7	47	1116	1006	-110	17	778.90625	753.125	-26	47	767.1875	628.90625	-138
18	M	854	833	-21	48	1123	1145	21	18	821.09375	807.03125	-14	48	783.59375	811.71875	28
19	M	875	884	9	49	1135	1138	2	19	844.53125	645.3125	-199	49	811.71875	1095.3125	284
20	M	903	938	35	50	1210	1065	-145	20	865.625	818.75	-47	50	823.4375	1036.71875	213
21	M	943	978	35	51	1213	1112	-101	21	879.6875	1062.5	183	51	837.5	661.71875	-176
22	M	1006	1011	5	52	1264	1248	-16	22	889.0625	612.5	-277	52	835.15625	886.71875	52
23	M	1018	980	-38	53	1332	1330	-2	23	914.84375	957.03125	42	53	856.25	795.3125	-61
24	M	1032	1116	84	54	1358	1280	-77	24	973.4375	776.5625	-197	54	889.0625	886.71875	-2
25	M	1102	1009	-94	55	1374	1227	-148	25	985.15625	957.03125	-28	55	982.8125	788.28125	-195
26	M	1173	1201	28	56	1454	1498	45	26	999.21875	1081.25	82	56	992.1875	1100	108
27	M	1248	1280	33	57	1517	1789	272	27	1039.0625	1097.65625	59	57	1008.59375	1078.90625	70
28	M	1257	1196	-61	58	1536	1585	49	28	1175	1010.9375	-164	58	1041.40625	1003.90625	-38
29	M	1252	1257	5	59	1630	1573	-56	29	1252.34375	1022.65625	-230	59	1189.0625	1053.125	-136
30	M	1295	1224	-70	60	1674	1545	-129	30	1385.9375	947.65625	-438	60	1402.34375	989.84375	-413
M		1013	1010	-3		1284	1278	-6		965	880	-86		965	893	-73
SD		178	181	45		272	279	96		198	181	143		229	172	187
		1148	1144							965	886
		225	230							214	176
	F			t				t				t				t
owernship	7.557			-0.373700649671506				-0.326932870295874				-3.26860650046638				-2.13512588812711
				0.139652175564906				0.106885101679899				10.6837884548911				4.5587625581506
			F?	0.123268638622402								7.62127550652083

## Sheet: fukui 20
N	Upright												Inverted
18	Self						Other						Self						Other
Respond	Right			Left			Right			Left			Right			Left			Right			Left
	M	SE	SD	M	SE	SD	M	SE	SD	M	SE	SD	M	SE	SD	M	SE	SD	M	SE	SD	M	SE	SD
R	0.913	0.029	0.123	0.929	0.026	0.110	0.926	0.035	0.148	0.874	0.044	0.187	0.884	0.037	0.157	0.892	0.035	0.148	0.921	0.036	0.153	0.882	0.040	0.170
L	0.923	0.040	0.170	0.956	0.013	0.055	0.908	0.034	0.144	0.877	0.039	0.165	0.891	0.032	0.136	0.890	0.037	0.157	0.909	0.035	0.148	0.886	0.039	0.165
Means	0.90975						0.897875
Pooled SS, 1	0.257345999999999			0.206855999999998			0.37485			0.592416000000003			0.418914000000003			0.37485			0.396575999999999			0.489599999999998
	0.489599999999998			0.051714			0.353736000000002			0.465425999999999			0.313343999999999			0.418914000000003			0.37485			0.465425999999999
Pooled SD	0.13643405000219						0.160717142831746

[truncated: 15 more sheets: de bellis 17, oliati 17, candini 16, sanabria 15, asai 15, ferri 11, conson 10, frassinetti 12a,12b,10,09, solomon 09, farrer 09, david 07, daprati 07,97, balslev 07,06, tsakiris 05, sirigu 99]
